# Supplementary material for: Effects of experimental situation on group cooperation and individual performance: Comparing laboratory and online experiments
Source: PLoS One. 2022 Apr 20;17(4):e0267251. doi: 10.1371/journal.pone.0267251 (PMC9020741; doi:10.1371/journal.pone.0267251)
Supplement: S1 Data — (XLSX) [file pone.0267251.s002.xlsx]

## Sheet: data
ID	1:Laboratory students, 2:online students, 3: Ycrowd participants	Lab-Student=1	Ycrowd=1	0:the group of three members could not be formed, so could not get the data of PGG.	Group ID	ID within group	PGGw/oP Contribution 1	PGGw/oP Contribution 2	PGGw/oP Contribution 3	PGGw/oP Contribution 4	PGGw/oP Contribution 5	PGGw/oP Contribution 6	PGGw/oP Contribution 7	PGGw/oP Contribution 8	PGGw/oP Contribution 9	PGGw/oP Contribution 10	PGGw/P Contribution 1	PGGw/P Contribution 2	PGGw/P Contribution 3	PGGw/P Contribution 4	PGGw/P Contribution 5	PGGw/P Contribution 6	PGGw/P Contribution 7	PGGw/P Contribution 8	PGGw/P Contribution 9	PGGw/P Contribution 10	PGGw/P Total of punishment use 1	PGGw/P Total of punishment use 2	PGGw/P Total of punishment use 3	PGGw/P Total of punishment use 4	PGGw/P Total of punishment use 5	PGGw/P Total of punishment use 6	PGGw/P Total of punishment use 7	PGGw/P Total of punishment use 8	PGGw/P Total of punishment use 9	PGGw/P Total of punishment use 10	PGGw/P Total of being punished 1	PGGw/P Total of being punished 2	PGGw/P Total of being punished 3	PGGw/P Total of being punished 4	PGGw/P Total of being punished 5	PGGw/P Total of being punished 6	PGGw/P Total of being punished 7	PGGw/P Total of being punished 8	PGGw/P Total of being punished 9	PGGw/P Total of being punished 10	0:Contingent-pay, 1:Fixed-pay	The task order of anagram	The task order of In-anagram
1	1	1	0	1	1	1	15	20	10	10	11	15	13	16	6	3	2	15	5	7	8	10	13	5	5	15	0	0	0	0	0	0	0	5	5	2	8	10	2	4	2	0	10	2	4	8	0	2	1
2	1	1	0	1	1	2	10	15	17	5	8	15	10	5	10	5	10	5	0	15	5	14	10	15	5	5	2	4	0	4	1	1	7	0	0	4	4	4	6	0	2	0	0	0	4	4	1	1	2
3	1	1	0	1	1	3	15	10	8	15	7	10	17	10	5	10	8	5	10	5	5	3	5	5	10	5	6	3	4	0	1	0	0	1	4	2	4	0	0	4	0	2	4	10	10	4	1	1	2
4	1	1	0	1	2	1	3	3	5	10	8	8	10	9	10	11	5	10	5	11	9	9	10	8	10	9	0	0	0	0	0	0	0	0	0	0	0	0	4	0	0	0	0	4	0	2	1	2	1
5	1	1	0	1	2	2	10	10	10	10	11	11	9	11	12	10	10	10	12	10	12	12	9	12	10	11	0	0	2	0	0	0	0	2	0	1	0	0	0	0	0	0	0	0	0	0	0	2	1
6	1	1	0	1	2	3	10	10	10	10	10	10	11	11	11	12	10	10	10	10	10	10	10	10	10	10	0	0	0	0	0	0	0	0	0	0	0	0	0	0	0	0	0	0	0	0	0	1	2
7	1	1	0	1	3	1	20	20	20	20	20	20	20	20	20	0	20	20	20	20	20	20	20	20	20	20	3	1	0	0	0	10	0	0	10	10	0	20	0	0	0	0	0	0	0	0	1	1	2
8	1	1	0	1	3	2	18	20	20	20	20	20	20	20	20	20	15	17	20	20	20	20	20	20	10	0	2	0	0	0	0	10	0	0	0	0	14	2	0	0	0	0	0	0	20	20	1	2	1
9	1	1	0	1	3	3	15	18	20	20	20	20	20	20	20	10	6	20	20	20	20	0	20	20	20	20	6	10	0	0	0	0	0	0	0	0	8	0	0	0	0	40	0	0	0	0	0	1	2
10	1	1	0	1	4	1	5	5	5	0	0	5	5	10	0	5	5	5	5	0	5	5	0	0	0	0	1	0	0	0	0	0	0	0	0	2	0	0	0	0	0	0	0	0	0	0	1	2	1
11	1	1	0	1	4	2	20	10	5	0	0	5	10	5	5	0	5	0	0	0	15	0	0	0	0	0	0	0	0	1	0	0	0	0	0	0	0	2	2	0	0	0	0	0	0	4	1	1	2
12	1	1	0	1	4	3	0	15	15	15	0	0	0	0	5	5	0	5	5	5	0	0	0	0	0	0	0	1	1	0	0	0	0	0	0	1	2	0	0	2	0	0	0	0	0	2	1	2	1
13	1	1	0	0	.	.	.	.	.	.	.	.	.	.	.	.	.	.	.	.	.	.	.	.	.	.	.	.	.	.	.	.	.	.	.	.	.	.	.	.	.	.	.	.	.	.	0	1	2
14	1	1	0	1	5	1	20	7	15	17	15	15	15	20	14	16	10	10	10	15	15	15	15	15	17	12	0	0	0	0	0	0	0	0	0	0	2	2	0	0	0	0	0	0	0	0	1	1	2
15	1	1	0	1	5	2	5	10	15	15	16	20	15	13	12	15	10	13	10	5	10	15	15	12	15	10	2	2	0	0	0	0	0	0	0	0	0	0	0	4	0	0	0	4	0	4	1	2	1
16	1	1	0	1	5	3	10	20	15	20	20	15	15	15	15	0	10	10	10	10	10	15	15	17	15	15	0	0	0	2	0	0	0	2	0	2	2	2	0	0	0	0	0	0	0	0	0	1	2
17	1	1	0	1	6	1	15	15	15	15	15	18	15	16	15	15	15	15	15	15	15	10	10	10	10	0	0	0	0	2	0	0	3	0	2	0	0	0	0	2	0	8	0	4	0	0	0	1	2
18	1	1	0	1	6	2	12	14	15	15	15	15	16	16	16	0	15	15	15	15	15	15	5	10	0	10	1	2	2	2	2	6	0	0	0	0	0	0	0	2	0	0	4	4	10	0	1	1	2
19	1	1	0	1	6	3	10	10	10	10	15	10	10	10	5	5	10	10	10	10	10	10	10	15	10	10	0	0	0	2	0	1	0	4	3	0	2	4	4	8	4	6	2	0	0	0	1	2	1
20	1	1	0	1	7	1	0	0	0	0	0	0	0	0	0	0	10	10	10	10	10	10	10	10	10	10	1	1	0	0	0	0	0	1	0	2	4	6	4	2	2	2	2	2	2	0	0	2	1
21	1	1	0	1	7	2	10	10	0	0	0	0	0	0	0	0	10	20	10	10	10	10	10	10	10	5	2	5	2	2	1	1	1	2	1	0	4	4	2	2	2	2	2	2	2	8	0	2	1
22	1	1	0	1	7	3	0	0	0	0	0	0	0	0	0	0	5	7	8	7	8	8	8	7	9	8	4	3	2	2	2	2	2	2	2	3	6	8	2	4	2	2	2	6	2	2	0	2	1
23	1	1	0	1	8	1	0	3	5	5	5	5	0	0	5	10	3	0	4	0	3	3	2	2	3	0	3	0	4	0	3	3	2	2	3	0	0	2	0	0	0	0	0	2	0	10	0	1	2
24	1	1	0	1	8	2	10	0	5	0	5	3	3	0	5	0	5	0	0	0	10	0	5	5	0	6	0	0	0	0	0	0	0	0	0	6	4	2	4	0	0	6	0	2	4	0	1	1	2
25	1	1	0	1	8	3	5	10	3	5	3	3	5	5	0	5	5	9	5	5	0	4	0	5	0	5	0	2	0	0	0	0	0	1	0	2	2	0	4	0	6	0	4	2	2	6	0	2	1
26	1	1	0	0	.	.	.	.	.	.	.	.	.	.	.	.	.	.	.	.	.	.	.	.	.	.	.	.	.	.	.	.	.	.	.	.	.	.	.	.	.	.	.	.	.	.	0	2	1
27	1	1	0	1	9	1	10	10	12	10	10	11	10	10	10	0	15	14	10	10	0	0	0	0	0	0	5	5	7	8	4	2	0	0	1	1	0	0	0	0	0	10	0	0	0	2	1	1	2
28	1	1	0	1	9	2	10	10	10	10	10	10	10	10	10	10	10	10	10	0	0	0	0	0	0	0	10	5	0	0	0	10	0	0	0	1	2	0	2	8	4	2	0	0	2	0	1	2	1
29	1	1	0	1	9	3	20	20	10	20	15	10	10	10	10	0	0	0	0	0	0	0	0	0	0	0	0	0	0	0	0	0	0	0	0	0	28	20	12	8	4	12	0	0	0	2	1	2	1
30	1	1	0	1	10	1	9	12	12	14	19	20	5	20	20	20	2	3	5	10	6	12	12	11	15	14	4	5	8	6	10	10	8	10	8	10	0	0	0	0	0	0	2	10	10	0	0	1	2
31	1	1	0	1	10	2	0	0	0	0	5	5	10	10	20	0	5	10	10	10	0	10	20	20	20	0	0	0	0	0	0	0	0	0	0	0	2	6	8	6	20	10	10	10	8	30	0	1	2
32	1	1	0	1	10	3	20	0	0	12	14	20	20	15	15	20	20	0	15	10	10	20	12	20	20	20	0	0	0	0	5	0	1	5	5	10	6	4	8	6	10	10	6	10	8	10	1	1	2
33	1	1	0	1	11	1	10	0	0	0	0	0	0	0	0	0	10	10	15	15	15	15	15	15	10	0	4	4	8	4	3	5	3	2	1	0	0	0	0	0	0	0	0	0	0	2	1	1	2
34	1	1	0	1	11	2	0	0	0	0	0	0	0	0	0	0	0	0	0	5	10	5	10	10	10	5	0	0	0	0	0	0	0	0	0	0	6	10	10	4	2	10	0	0	0	2	0	1	2
35	1	1	0	1	11	3	16	16	14	0	0	0	0	0	0	0	0	10	5	5	6	6	7	8	7	5	1	1	1	0	0	1	0	0	0	2	4	0	8	4	4	2	6	4	2	0	1	1	2
36	1	1	0	1	12	1	20	20	20	20	20	20	20	2	0	0	20	20	20	20	20	20	20	20	20	0	0	0	0	0	0	0	0	0	0	0	0	0	0	0	0	0	0	0	0	20	1	2	1
37	1	1	0	1	12	2	15	20	20	20	20	20	20	20	0	0	20	20	20	20	20	20	20	20	20	20	3	1	0	0	0	0	0	0	0	10	0	0	0	0	0	0	0	0	0	0	0	2	1
38	1	1	0	1	12	3	5	10	12	10	10	8	6	4	10	0	5	15	20	20	20	20	20	20	20	20	0	0	0	0	0	0	0	0	0	0	6	2	0	0	0	0	0	0	0	0	0	2	1
39	1	1	0	1	13	1	5	5	10	5	5	0	3	5	5	0	5	5	10	5	5	10	5	2	5	8	2	0	2	0	0	0	1	0	1	3	0	2	4	2	2	2	4	6	6	8	1	1	2
40	1	1	0	1	13	2	0	10	10	10	10	10	0	10	0	0	10	10	10	0	5	5	10	5	5	5	0	0	2	4	4	4	5	4	2	4	2	4	4	6	2	2	0	0	0	2	0	2	1
41	1	1	0	1	13	3	10	5	5	5	0	0	5	5	5	5	2	2	0	2	5	2	0	5	2	0	1	3	4	4	2	2	2	3	1	0	4	0	8	8	8	8	12	8	2	4	0	1	2
42	1	1	0	1	14	1	10	0	20	20	20	20	20	20	20	20	20	20	20	20	20	20	20	20	20	20	0	0	0	0	0	0	0	0	0	0	0	0	0	0	0	0	0	0	0	0	1	2	1
43	1	1	0	1	14	2	20	20	10	20	20	20	20	20	20	20	20	20	20	20	20	20	20	20	20	20	0	0	0	0	0	0	0	0	0	0	0	0	0	0	0	0	0	0	0	0	0	2	1
44	1	1	0	1	14	3	2	20	10	10	20	20	20	20	20	20	20	20	20	20	20	20	20	20	20	20	0	0	0	0	0	0	0	0	0	0	0	0	0	0	0	0	0	0	0	0	1	2	1
45	1	1	0	1	15	1	15	0	0	5	0	8	0	5	0	0	5	10	13	13	13	13	15	12	10	9	0	1	3	0	1	1	3	0	0	0	10	6	0	0	0	4	0	2	4	0	0	1	2
46	1	1	0	1	15	2	10	10	0	0	20	0	0	0	10	0	10	5	0	16	15	18	17	10	10	10	0	0	5	0	0	0	5	0	0	0	2	4	16	0	2	2	0	2	4	0	0	2	1
47	1	1	0	1	15	3	4	7	1	0	4	18	10	0	0	0	18	18	14	10	20	20	5	14	15	10	6	4	5	0	0	2	0	2	4	0	0	0	10	0	0	0	16	0	0	0	1	2	1
48	1	1	0	1	16	1	10	0	10	10	15	20	18	0	10	0	10	10	0	10	20	20	0	10	10	0	2	1	1	2	2	4	2	5	5	1	0	4	6	0	4	0	6	0	0	4	1	1	2
49	1	1	0	1	16	2	15	15	10	15	20	20	20	20	18	20	15	15	13	15	20	15	20	10	15	15	0	0	2	0	0	0	1	2	1	4	4	8	2	0	4	4	4	0	0	0	1	2	1
50	1	1	0	1	16	3	5	10	2	9	8	13	13	15	2	13	5	5	3	2	3	10	4	0	0	0	0	5	2	0	4	0	4	0	0	0	0	0	2	4	4	4	4	14	12	6	0	1	2
51	1	1	0	0	.	.	.	.	.	.	.	.	.	.	.	.	.	.	.	.	.	.	.	.	.	.	.	.	.	.	.	.	.	.	.	.	.	.	.	.	.	.	.	.	.	.	0	2	1
52	2	0	0	1	17	1	10	15	20	20	20	20	20	20	20	0	15	20	20	20	20	20	20	20	20	20	0	0	0	0	0	0	0	0	0	5	0	0	0	0	0	0	0	0	0	0	1	2	1
53	2	0	0	1	17	2	15	20	20	20	20	20	20	20	0	0	20	20	20	20	20	20	20	20	20	0	0	0	0	0	0	0	0	0	0	0	0	0	0	0	0	0	0	0	0	10	1	2	1
54	2	0	0	1	17	3	20	20	20	20	20	20	20	20	20	20	20	20	20	20	20	20	20	20	20	20	0	0	0	0	0	0	0	0	0	0	0	0	0	0	0	0	0	0	0	0	1	1	2
55	2	0	0	1	18	1	10	20	20	20	20	20	20	20	20	20	10	5	5	15	20	20	20	20	20	10	10	7	0	0	1	0	0	0	10	0	2	10	10	2	0	0	0	0	0	10	0	2	1
56	2	0	0	1	18	2	10	20	20	20	20	20	20	20	20	0	5	10	5	15	15	20	20	20	0	20	1	0	0	0	0	0	0	0	0	5	0	10	10	2	2	0	0	0	30	0	1	2	1
57	2	0	0	1	18	3	15	15	20	20	20	20	20	20	0	0	0	1	15	20	20	20	20	20	20	20	0	10	10	2	0	0	0	0	5	0	20	14	0	0	0	0	0	0	0	0	0	1	2
58	2	0	0	1	19	1	15	15	15	18	18	20	20	20	20	20	15	18	18	18	18	20	20	20	20	20	0	0	0	0	0	0	0	0	0	0	0	0	0	0	0	0	0	0	0	0	0	1	2
59	2	0	0	1	19	2	10	10	15	15	18	19	20	20	20	15	18	15	18	18	20	18	20	20	20	20	0	0	0	0	0	0	0	0	0	0	0	0	0	0	0	0	0	0	0	0	0	1	2
60	2	0	0	1	19	3	10	20	20	20	20	20	20	20	20	20	10	15	15	17	18	20	20	20	20	20	0	0	0	0	0	0	0	0	0	0	0	0	0	0	0	0	0	0	0	0	1	1	2
61	2	0	0	1	20	1	10	15	20	20	20	20	20	20	20	20	15	20	10	20	20	20	20	20	20	20	0	0	0	0	0	0	0	0	0	0	0	0	0	0	0	0	0	0	0	0	0	2	1
62	2	0	0	1	20	2	10	15	20	20	20	20	20	20	20	20	0	10	20	20	20	20	20	20	20	20	0	0	0	0	0	0	0	0	0	0	0	0	0	0	0	0	0	0	0	0	0	1	2
63	2	0	0	1	20	3	20	20	15	20	20	20	20	20	20	0	20	20	20	20	20	20	20	20	20	20	0	0	0	0	0	0	0	0	0	0	0	0	0	0	0	0	0	0	0	0	1	1	2
64	2	0	0	0	.	.	.	.	.	.	.	.	.	.	.	.	.	.	.	.	.	.	.	.	.	.	.	.	.	.	.	.	.	.	.	.	.	.	.	.	.	.	.	.	.	.	1	1	2
65	2	0	0	0	.	.	.	.	.	.	.	.	.	.	.	.	.	.	.	.	.	.	.	.	.	.	.	.	.	.	.	.	.	.	.	.	.	.	.	.	.	.	.	.	.	.	0	2	1
66	2	0	0	1	21	1	2	8	7	10	6	8	1	2	4	0	10	0	3	3	8	3	3	3	5	2	0	0	2	0	4	0	2	4	7	4	16	12	4	14	10	8	0	22	2	4	1	1	2
67	2	0	0	1	21	2	13	7	10	8	7	10	3	4	0	3	2	5	0	2	5	4	1	5	1	3	7	0	4	4	2	8	0	9	2	4	0	4	8	2	4	6	2	4	6	16	1	2	1
68	2	0	0	1	21	3	12	4	7	7	10	2	8	7	5	0	3	8	2	5	4	3	0	5	0	6	3	8	2	5	4	3	0	5	0	6	4	0	4	2	6	8	2	10	10	8	1	1	2
69	2	0	0	1	22	1	0	0	2	0	5	0	0	0	0	0	0	0	2	1	1	2	3	2	1	0	10	0	0	0	0	0	0	0	0	0	0	16	0	6	2	18	6	2	2	0	0	2	1
70	2	0	0	1	22	2	18	15	5	20	0	15	0	0	5	0	0	10	0	0	0	3	2	0	0	0	0	10	0	4	0	10	3	2	2	0	10	0	2	6	2	0	2	2	2	0	1	1	2
71	2	0	0	1	22	3	5	5	10	5	15	5	3	0	0	0	0	2	2	3	0	1	2	2	2	2	0	3	1	4	2	2	2	1	1	0	10	10	0	4	0	6	2	2	2	0	1	1	2
72	2	0	0	1	23	1	10	15	15	20	18	20	19	20	19	19	10	19	8	18	19	19	0	16	19	5	4	2	0	0	1	0	2	1	1	2	0	0	8	0	0	0	20	0	0	4	1	2	1
73	2	0	0	1	23	2	15	10	15	15	17	19	20	20	20	20	10	15	15	15	16	18	20	9	10	5	0	1	4	0	0	0	5	0	0	0	2	2	0	0	0	0	2	2	2	8	1	2	1
74	2	0	0	1	23	3	10	15	15	17	18	18	20	20	20	0	15	12	15	15	17	19	20	10	13	14	0	0	0	0	0	0	5	0	0	4	6	4	0	0	2	0	2	0	0	0	0	2	1
75	2	0	0	1	24	1	15	20	10	12	8	13	9	0	6	15	5	6	0	15	10	20	0	18	10	6	5	6	0	10	10	10	0	10	7	3	2	2	14	4	6	4	16	2	6	16	0	1	2
76	2	0	0	1	24	2	0	0	10	11	0	10	0	10	6	0	10	0	10	11	10	14	14	13	15	12	0	3	2	1	0	1	2	0	1	3	12	12	2	14	18	18	2	16	16	8	0	1	2
77	2	0	0	1	24	3	10	5	3	5	10	5	9	5	0	4	5	0	12	6	8	10	15	13	17	13	3	4	6	4	6	4	7	4	6	6	2	12	0	12	8	8	0	10	6	0	1	2	1
78	2	0	0	0	.	.	.	.	.	.	.	.	.	.	.	.	.	.	.	.	.	.	.	.	.	.	.	.	.	.	.	.	.	.	.	.	.	.	.	.	.	.	.	.	.	.	1	2	1
79	2	0	0	0	.	.	.	.	.	.	.	.	.	.	.	.	.	.	.	.	.	.	.	.	.	.	.	.	.	.	.	.	.	.	.	.	.	.	.	.	.	.	.	.	.	.	1	1	2
80	2	0	0	1	25	1	20	20	20	20	20	20	20	20	20	0	20	20	20	20	20	20	20	20	20	20	0	0	0	0	0	0	0	0	10	10	0	0	0	0	0	0	0	0	0	0	0	2	1
81	2	0	0	1	25	2	0	20	20	20	20	20	20	20	20	20	0	15	15	20	20	20	20	0	20	20	0	0	0	0	0	0	0	0	0	0	0	0	0	0	0	0	0	0	0	0	1	2	1
82	2	0	0	1	25	3	10	5	10	20	15	20	20	20	20	0	10	5	10	15	20	20	15	20	0	0	0	0	0	0	0	0	0	0	0	0	0	0	0	0	0	0	0	0	20	20	0	1	2
83	2	0	0	1	26	1	2	6	6	0	2	2	6	8	4	0	4	2	0	0	1	0	0	0	0	0	2	2	0	0	2	0	4	0	3	0	0	2	2	2	2	2	0	4	0	2	0	1	2
84	2	0	0	1	26	2	10	5	4	0	0	2	2	4	5	0	0	0	0	0	0	0	0	0	0	0	0	1	0	0	1	0	0	2	0	0	2	2	2	2	2	2	4	2	4	2	0	1	2
85	2	0	0	1	26	3	15	5	0	5	0	5	7	9	10	10	0	0	1	1	0	0	0	0	1	0	0	0	2	2	0	2	0	2	0	2	2	2	0	0	2	0	4	2	2	0	0	2	1
86	2	0	0	1	27	1	15	15	15	15	15	0	0	0	0	0	0	10	0	0	10	10	10	10	10	10	0	4	2	5	4	0	0	0	0	0	10	0	10	10	0	0	0	0	0	0	0	2	1
87	2	0	0	1	27	2	20	15	15	15	0	0	0	0	0	0	20	0	10	0	10	10	10	10	10	10	10	5	10	5	5	0	0	0	0	0	0	4	0	10	0	0	0	0	0	0	0	2	1
88	2	0	0	1	27	3	0	0	0	0	0	0	0	0	0	0	0	0	0	10	0	10	10	10	10	10	0	0	0	0	0	0	0	0	0	0	10	14	14	0	18	0	0	0	0	0	0	2	1
89	2	0	0	1	28	1	18	20	20	20	20	20	20	19	17	0	20	4	0	0	0	0	0	0	0	0	5	0	0	0	0	0	0	0	0	0	20	4	0	0	0	0	0	0	0	0	0	2	1
90	2	0	0	1	28	2	11	18	17	18	20	19	18	17	18	10	4	8	10	0	0	0	0	0	0	0	10	2	0	0	0	0	0	0	0	0	0	0	0	0	0	0	0	0	0	0	1	1	2
91	2	0	0	1	28	3	20	20	20	20	20	20	20	20	20	0	0	0	0	0	0	0	0	0	0	0	0	0	0	0	0	0	0	0	0	0	10	0	0	0	0	0	0	0	0	0	0	2	1
92	2	0	0	0	.	.	.	.	.	.	.	.	.	.	.	.	.	.	.	.	.	.	.	.	.	.	.	.	.	.	.	.	.	.	.	.	.	.	.	.	.	.	.	.	.	.	1	2	1
93	2	0	0	1	29	1	0	10	0	20	10	0	0	10	10	0	10	0	0	20	0	0	0	5	5	0	2	0	10	0	0	0	0	0	1	0	10	20	14	0	0	2	0	2	0	0	1	1	2
94	2	0	0	1	29	2	20	20	20	20	20	20	20	4	0	0	0	20	20	0	0	0	0	0	0	0	10	10	5	0	0	0	0	0	0	3	2	0	10	20	0	2	0	4	6	0	0	1	2
95	2	0	0	1	29	3	10	10	10	5	0	10	0	20	1	10	10	10	20	0	10	8	11	0	5	10	0	5	2	10	0	2	0	3	2	0	12	10	10	0	0	0	0	0	0	6	0	1	2
96	2	0	0	1	30	1	3	15	1	1	5	0	10	0	0	0	10	0	20	0	3	3	5	0	1	2	2	4	10	2	0	0	0	0	0	0	8	18	20	16	2	2	2	20	0	20	1	2	1
97	2	0	0	1	30	2	10	10	0	0	0	6	0	0	0	0	0	8	0	10	2	2	1	2	0	0	3	5	7	10	2	2	2	10	10	10	4	14	20	6	0	0	0	0	0	0	0	2	1
98	2	0	0	1	30	3	10	0	10	10	0	0	0	2	0	0	5	10	0	4	0	0	1	0	1	0	4	8	10	4	0	0	0	0	0	0	6	2	14	10	2	2	2	0	20	0	1	2	1
99	2	0	0	1	31	1	10	15	15	10	10	10	10	10	10	0	10	15	20	20	20	20	20	20	20	10	0	0	2	5	2	3	1	2	0	0	16	14	6	4	2	4	4	6	6	2	1	2	1
100	2	0	0	1	31	2	20	19	10	15	10	10	10	5	3	0	20	20	20	20	20	20	20	20	20	0	10	5	4	10	0	0	0	0	0	0	8	4	2	8	2	4	6	6	4	4	0	1	2
101	2	0	0	1	31	3	15	10	13	10	7	8	6	5	7	2	15	20	18	6	15	14	17	16	15	14	5	4	4	6	2	4	5	6	5	3	6	0	12	30	4	6	2	4	0	0	1	1	2
102	2	0	0	1	32	1	20	15	14	16	14	12	14	10	10	9	10	12	10	8	10	12	11	10	10	12	0	2	4	1	0	0	0	2	0	2	8	2	2	14	2	0	0	0	2	0	0	1	2
103	2	0	0	1	32	2	10	10	15	10	12	12	4	12	10	8	10	10	10	4	15	10	10	6	13	8	6	2	3	9	2	0	1	0	2	0	2	2	2	4	0	0	0	6	0	2	1	1	2
104	2	0	0	1	32	3	15	15	15	13	10	15	11	10	10	10	10	10	5	15	8	10	9	10	8	7	2	0	0	3	0	0	0	1	0	0	6	4	10	8	2	0	2	0	2	2	0	2	1
105	2	0	0	1	33	1	5	10	5	0	10	5	0	2	0	0	5	5	5	0	10	5	7	5	3	5	3	2	0	3	7	5	10	3	3	10	0	0	4	20	0	0	6	0	6	6	1	2	1
106	2	0	0	1	33	2	10	0	5	5	0	0	5	0	0	0	10	5	7	6	2	6	4	7	6	6	5	0	4	10	0	0	3	5	0	0	0	2	0	4	10	2	10	2	14	16	1	1	2
107	2	0	0	1	33	3	20	20	20	20	0	0	0	0	0	0	0	10	5	5	5	5	5	4	4	5	0	0	0	0	0	0	0	0	9	6	16	2	4	2	4	8	10	14	4	10	1	2	1
108	3	0	1	1	1	1	10	15	20	20	20	20	15	20	20	20	8	5	10	10	10	5	5	0	10	10	0	0	0	0	0	0	2	0	0	4	8	0	0	0	0	0	0	0	0	0	.	.	.
109	3	0	1	1	1	2	20	20	20	20	20	20	20	20	0	0	0	0	0	0	0	0	0	0	0	0	0	0	0	0	0	0	0	0	0	0	0	0	10	10	0	0	2	0	0	4	.	.	.
110	3	0	1	1	1	3	10	15	20	0	10	10	20	0	10	10	20	20	20	10	10	0	0	0	20	0	4	0	5	5	0	0	0	0	0	0	0	0	0	0	0	0	2	0	0	4	.	.	.
111	3	0	1	1	2	1	20	20	10	10	20	5	5	1	1	0	10	5	5	5	5	5	5	20	5	5	0	0	0	0	0	0	0	0	0	0	12	4	4	4	0	0	2	4	2	4	.	.	.
112	3	0	1	1	2	2	20	20	20	20	5	2	2	2	2	1	2	1	1	1	1	1	1	0	0	0	6	2	2	2	0	0	0	0	0	0	2	2	0	2	0	0	2	0	0	0	.	.	.
113	3	0	1	1	2	3	1	10	5	1	2	10	3	5	1	10	1	10	5	5	2	10	5	10	10	10	2	2	1	2	0	0	2	2	1	2	2	2	2	2	0	0	0	0	0	0	.	.	.
114	3	0	1	1	4	1	0	0	0	0	0	0	0	0	0	20	0	0	0	0	1	1	5	0	0	0	6	0	10	10	10	10	10	10	10	10	2	2	2	0	0	0	0	0	0	2	.	.	.
115	3	0	1	1	4	2	5	0	15	8	5	20	0	4	4	0	3	0	5	0	10	10	20	0	2	2	1	2	2	0	5	0	0	1	2	3	2	0	0	20	10	10	20	20	0	20	.	.	.
116	3	0	1	1	4	3	20	20	10	10	10	10	10	10	10	10	10	10	0	10	10	10	10	10	10	10	0	0	0	0	0	0	0	0	0	0	10	2	22	0	20	10	0	2	24	4	.	.	.
117	3	0	1	1	5	1	0	0	0	0	0	0	0	0	0	0	0	0	0	0	0	0	0	0	0	0	0	0	0	0	0	0	0	0	0	0	2	0	0	0	0	0	0	0	0	0	.	.	.
118	3	0	1	1	5	2	0	0	0	0	0	0	0	0	0	0	2	0	0	0	0	0	0	0	0	0	1	0	0	0	0	0	0	0	0	0	0	0	0	0	0	0	0	0	0	0	.	.	.
119	3	0	1	1	5	3	5	0	0	0	0	0	0	0	0	0	0	0	0	0	0	0	0	0	0	0	0	0	0	0	0	0	0	0	0	0	0	0	0	0	0	0	0	0	0	0	.	.	.
120	3	0	1	1	6	1	10	15	20	15	15	10	0	0	0	0	10	0	0	5	0	0	0	0	0	20	10	10	10	0	0	5	0	0	0	10	0	0	0	0	0	0	0	0	0	0	.	.	.
121	3	0	1	1	6	2	10	10	10	10	10	10	10	5	10	0	0	0	0	0	0	0	0	0	0	0	0	0	0	0	0	0	0	0	0	0	10	10	0	0	0	0	0	0	0	10	.	.	.
122	3	0	1	1	6	3	10	10	10	10	10	10	10	5	10	0	0	0	0	0	0	0	0	0	0	0	0	0	0	0	0	0	0	0	0	0	10	10	20	0	0	10	0	0	0	10	.	.	.
123	3	0	1	1	23	1	20	0	0	0	0	0	0	0	0	0	0	0	0	0	0	0	0	0	0	0	0	0	0	0	0	0	0	0	0	0	6	0	6	4	0	0	8	4	0	4	.	.	.
124	3	0	1	1	23	2	10	15	5	20	6	10	5	10	15	7	5	5	10	5	5	10	4	4	8	6	3	0	6	2	0	0	3	3	0	1	0	0	6	0	0	0	4	6	0	0	.	.	.
125	3	0	1	1	23	3	10	20	5	5	10	0	5	0	10	0	3	0	6	2	0	0	6	5	0	2	3	0	6	2	0	0	6	5	0	2	6	0	12	4	0	0	6	6	0	2	.	.	.
126	3	0	1	1	26	1	20	20	20	20	20	20	20	20	20	20	20	20	20	20	20	20	20	20	20	20	5	10	0	0	10	0	10	0	0	10	10	10	10	10	12	10	10	10	10	10	.	.	.
127	3	0	1	1	26	2	20	20	20	20	20	20	20	20	20	20	0	0	20	20	20	20	20	20	20	20	10	10	10	10	10	10	10	10	10	10	12	40	0	0	12	0	10	0	0	10	.	.	.
128	3	0	1	1	26	3	20	20	20	0	0	0	10	10	10	0	20	20	20	20	20	20	20	20	20	20	1	10	0	0	2	0	0	0	0	0	10	10	10	10	20	10	20	10	10	20	.	.	.
129	3	0	1	1	27	1	20	8	8	7	10	10	10	15	10	10	10	10	0	0	0	0	0	0	0	0	0	0	0	0	0	0	0	0	0	0	2	4	0	4	4	0	0	0	0	0	.	.	.
130	3	0	1	1	27	2	8	15	10	10	10	10	15	15	15	10	1	3	4	2	3	3	3	3	3	3	2	4	1	1	0	1	0	0	1	2	0	0	0	2	2	0	0	0	0	0	.	.	.
131	3	0	1	1	27	3	4	10	5	10	10	15	16	5	4	0	10	10	8	15	5	10	7	8	15	20	0	0	0	3	3	0	0	0	0	0	2	4	2	2	0	2	0	0	2	4	.	.	.
132	3	0	1	1	28	1	5	5	0	5	0	10	0	5	0	0	5	5	5	0	0	0	0	0	0	0	0	0	0	0	0	0	0	0	0	0	0	0	0	0	0	0	0	0	0	0	.	.	.
133	3	0	1	1	28	2	10	5	0	1	3	0	3	0	0	0	5	5	0	3	0	0	0	0	0	0	0	0	0	0	0	0	0	0	0	0	0	0	0	0	0	0	0	0	0	0	.	.	.
134	3	0	1	1	28	3	0	0	0	0	0	0	0	0	0	0	0	0	0	0	0	0	0	0	0	0	0	0	0	0	0	0	0	0	0	0	0	0	0	0	0	0	0	0	0	0	.	.	.
135	3	0	1	1	29	1	3	5	7	5	5	0	7	8	5	3	2	5	5	7	5	8	7	8	8	7	2	2	2	3	2	0	0	0	0	0	2	0	0	6	0	0	0	0	0	0	.	.	.
136	3	0	1	1	29	2	20	0	0	0	10	10	10	20	15	10	5	5	0	10	5	6	20	10	10	10	0	0	0	5	0	0	0	0	0	0	2	2	12	2	2	0	0	0	0	0	.	.	.
137	3	0	1	1	29	3	5	5	0	0	5	8	10	10	10	10	10	5	5	5	10	8	8	8	10	10	1	0	5	0	0	0	0	0	0	0	2	2	2	8	2	0	0	0	0	0	.	.	.
138	3	0	1	1	30	1	10	10	10	10	10	10	10	5	5	0	5	0	1	1	0	2	0	0	0	0	2	0	1	0	0	0	0	0	0	0	4	4	4	6	2	4	2	2	2	2	.	.	.
139	3	0	1	1	30	2	0	10	10	10	10	5	5	7	5	0	0	0	0	1	0	0	0	0	0	0	0	0	0	2	0	0	0	0	0	0	4	2	4	2	2	2	2	2	2	2	.	.	.
140	3	0	1	1	30	3	10	10	10	10	5	5	10	5	5	10	0	1	1	1	0	0	0	0	0	0	3	3	3	3	2	3	2	2	2	2	2	0	0	2	0	0	0	0	0	0	.	.	.
141	3	0	1	1	31	1	5	1	0	0	0	1	0	0	0	0	2	4	0	0	1	0	0	0	0	0	4	8	4	1	0	0	0	0	0	0	10	0	10	0	0	0	0	0	0	10	.	.	.
142	3	0	1	1	31	2	0	0	0	0	20	0	0	0	0	0	0	0	0	0	0	0	0	0	0	0	10	0	0	0	0	0	0	0	0	0	4	8	14	0	20	0	0	0	0	10	.	.	.
143	3	0	1	1	31	3	10	0	0	0	0	0	0	0	0	10	0	0	10	5	0	0	0	0	0	10	0	0	10	0	10	0	0	0	0	10	14	8	4	2	0	0	0	0	0	0	.	.	.
144	3	0	1	1	33	1	20	0	0	0	0	0	0	0	0	0	0	0	0	0	0	0	0	0	0	0	0	0	0	0	0	0	0	0	0	0	0	0	0	0	0	0	0	0	0	0	.	.	.
145	3	0	1	1	33	2	0	0	0	0	0	0	0	0	0	0	0	1	1	1	0	2	0	1	0	1	0	0	0	0	0	0	0	0	0	0	0	0	0	0	0	0	0	0	0	0	.	.	.
146	3	0	1	1	33	3	0	20	20	0	0	0	0	0	0	0	0	0	0	0	1	0	1	0	1	0	0	0	0	0	0	0	0	0	0	0	0	0	0	0	0	0	0	0	0	0	.	.	.
147	3	0	1	1	35	1	10	10	10	0	1	0	0	0	0	0	3	1	0	0	0	0	0	0	0	0	3	0	0	0	0	0	0	0	0	0	6	0	0	0	0	0	0	0	0	0	.	.	.
148	3	0	1	1	35	2	20	5	3	4	0	0	0	0	0	0	0	0	0	0	0	0	0	0	0	0	5	0	0	0	0	0	0	0	0	0	2	0	0	0	0	0	0	0	0	0	.	.	.
149	3	0	1	1	35	3	1	2	1	1	0	0	0	0	0	0	2	2	0	0	0	0	0	0	0	0	0	0	0	0	0	0	0	0	0	0	8	0	0	0	0	0	0	0	0	0	.	.	.
150	3	0	1	1	37	1	0	10	0	0	0	5	0	0	0	0	0	0	0	0	5	0	0	0	0	0	0	0	0	0	0	0	0	0	0	0	0	0	0	0	0	0	0	0	0	0	.	.	.
151	3	0	1	1	37	2	10	0	0	0	0	0	0	0	0	0	0	0	0	0	0	0	0	0	5	0	0	0	0	0	0	0	0	0	0	0	0	0	0	0	0	0	0	0	0	0	.	.	.
152	3	0	1	1	37	3	0	0	0	0	5	5	5	0	0	0	0	0	0	0	0	5	0	0	0	5	0	0	0	0	0	0	0	0	0	0	0	0	0	0	0	0	0	0	0	0	.	.	.
153	3	0	1	1	38	1	20	20	20	20	20	15	15	10	10	5	20	10	5	5	5	5	10	20	15	5	10	10	10	10	10	10	10	10	5	0	10	10	10	0	0	0	10	0	10	10	.	.	.
154	3	0	1	1	38	2	20	20	20	20	20	20	20	20	20	0	0	20	20	20	20	20	20	20	20	0	0	0	0	0	0	0	0	0	0	0	10	20	20	10	10	10	20	10	20	10	.	.	.
155	3	0	1	1	38	3	5	10	20	20	20	20	20	20	20	20	10	5	10	20	20	5	5	20	0	0	5	10	10	0	0	0	10	0	10	10	10	10	10	10	10	10	10	10	0	0	.	.	.
156	3	0	1	1	39	1	0	0	0	0	20	0	0	0	1	1	0	0	0	0	0	0	0	0	0	0	0	0	0	0	0	0	0	0	0	0	0	0	0	0	0	0	0	4	0	0	.	.	.
157	3	0	1	1	39	2	0	1	0	0	0	20	20	20	20	20	20	20	20	20	20	20	20	20	2	20	0	0	0	0	0	0	0	0	0	0	0	0	0	0	0	0	0	0	0	0	.	.	.
158	3	0	1	1	39	3	5	5	0	0	0	10	0	5	10	0	0	0	5	0	0	0	0	2	0	0	0	0	0	0	0	0	0	2	0	0	0	0	0	0	0	0	0	0	0	0	.	.	.
159	3	0	1	1	43	1	20	20	20	20	20	20	20	0	0	0	0	0	0	0	10	0	10	5	0	0	0	0	0	0	0	0	0	0	0	10	4	10	10	10	0	4	0	0	26	0	.	.	.
160	3	0	1	1	43	2	10	0	10	0	5	10	0	0	0	0	0	5	5	0	0	5	0	0	0	0	4	10	10	10	5	4	5	5	6	0	0	0	0	0	0	0	0	0	0	30	.	.	.
161	3	0	1	1	43	3	20	0	0	20	0	0	0	0	20	0	0	0	0	0	0	0	0	0	0	0	0	0	0	0	0	0	0	0	10	10	4	10	10	10	10	4	10	10	6	10	.	.	.
162	3	0	1	1	45	1	0	0	0	0	0	0	0	0	0	0	0	0	0	0	0	0	0	0	0	0	0	0	0	0	0	0	0	0	0	0	0	0	0	0	0	0	0	0	0	0	.	.	.
163	3	0	1	1	45	2	10	10	10	2	2	2	10	0	0	0	0	0	0	0	0	0	0	0	0	0	0	0	0	0	0	0	0	0	0	0	0	0	0	0	0	0	0	0	0	0	.	.	.
164	3	0	1	1	45	3	10	0	0	0	0	2	0	2	0	2	0	0	0	0	0	0	0	0	0	0	0	0	0	0	0	0	0	0	0	0	0	0	0	0	0	0	0	0	0	0	.	.	.
165	3	0	1	1	46	1	2	5	5	7	10	10	10	7	5	0	0	0	0	5	5	10	10	7	7	10	0	0	0	0	0	0	0	0	0	0	2	12	2	0	0	0	0	0	0	0	.	.	.
166	3	0	1	1	46	2	18	10	10	12	15	15	12	18	5	0	10	10	10	10	12	10	15	10	10	10	0	5	0	0	0	0	0	0	0	0	0	0	0	0	0	0	0	0	0	0	.	.	.
167	3	0	1	1	46	3	20	20	20	20	20	20	20	0	0	0	20	20	20	20	20	20	10	10	10	10	1	1	1	0	0	0	0	0	0	0	0	0	0	0	0	0	0	0	0	0	.	.	.
168	3	0	1	1	21	1	10	10	15	17	15	20	15	10	10	10	10	10	10	10	10	10	10	10	10	10	0	0	0	0	0	0	0	0	0	0	0	0	0	0	0	0	0	0	0	0	.	.	.
169	3	0	1	1	21	2	5	10	10	15	10	15	15	10	10	15	0	5	10	10	10	10	10	10	10	10	0	0	0	0	0	0	0	0	0	0	2	2	0	0	0	0	0	0	0	0	.	.	.
170	3	0	1	1	21	3	10	15	5	10	20	10	10	15	10	0	10	10	10	10	10	10	10	10	15	10	1	1	0	0	0	0	0	0	0	0	0	0	0	0	0	0	0	0	0	0	.	.	.
171	3	0	1	.	.	.	.	.	.	.	.	.	.	.	.	.	.	.	.	.	.	.	.	.	.	.	.	.	.	.	.	.	.	.	.	.	.	.	.	.	.	.	.	.	.	.	0	3	2
172	3	0	1	.	.	.	.	.	.	.	.	.	.	.	.	.	.	.	.	.	.	.	.	.	.	.	.	.	.	.	.	.	.	.	.	.	.	.	.	.	.	.	.	.	.	.	0	1	2
173	3	0	1	.	.	.	.	.	.	.	.	.	.	.	.	.	.	.	.	.	.	.	.	.	.	.	.	.	.	.	.	.	.	.	.	.	.	.	.	.	.	.	.	.	.	.	0	2	1
174	3	0	1	.	.	.	.	.	.	.	.	.	.	.	.	.	.	.	.	.	.	.	.	.	.	.	.	.	.	.	.	.	.	.	.	.	.	.	.	.	.	.	.	.	.	.	1	1	2
175	3	0	1	.	.	.	.	.	.	.	.	.	.	.	.	.	.	.	.	.	.	.	.	.	.	.	.	.	.	.	.	.	.	.	.	.	.	.	.	.	.	.	.	.	.	.	1	2	1
176	3	0	1	.	.	.	.	.	.	.	.	.	.	.	.	.	.	.	.	.	.	.	.	.	.	.	.	.	.	.	.	.	.	.	.	.	.	.	.	.	.	.	.	.	.	.	0	2	3
177	3	0	1	.	.	.	.	.	.	.	.	.	.	.	.	.	.	.	.	.	.	.	.	.	.	.	.	.	.	.	.	.	.	.	.	.	.	.	.	.	.	.	.	.	.	.	0	3	2
178	3	0	1	.	.	.	.	.	.	.	.	.	.	.	.	.	.	.	.	.	.	.	.	.	.	.	.	.	.	.	.	.	.	.	.	.	.	.	.	.	.	.	.	.	.	.	1	3	2
179	3	0	1	.	.	.	.	.	.	.	.	.	.	.	.	.	.	.	.	.	.	.	.	.	.	.	.	.	.	.	.	.	.	.	.	.	.	.	.	.	.	.	.	.	.	.	0	1	2
180	3	0	1	.	.	.	.	.	.	.	.	.	.	.	.	.	.	.	.	.	.	.	.	.	.	.	.	.	.	.	.	.	.	.	.	.	.	.	.	.	.	.	.	.	.	.	0	2	1
181	3	0	1	.	.	.	.	.	.	.	.	.	.	.	.	.	.	.	.	.	.	.	.	.	.	.	.	.	.	.	.	.	.	.	.	.	.	.	.	.	.	.	.	.	.	.	1	1	2
182	3	0	1	.	.	.	.	.	.	.	.	.	.	.	.	.	.	.	.	.	.	.	.	.	.	.	.	.	.	.	.	.	.	.	.	.	.	.	.	.	.	.	.	.	.	.	1	2	1
183	3	0	1	.	.	.	.	.	.	.	.	.	.	.	.	.	.	.	.	.	.	.	.	.	.	.	.	.	.	.	.	.	.	.	.	.	.	.	.	.	.	.	.	.	.	.	0	2	3
184	3	0	1	.	.	.	.	.	.	.	.	.	.	.	.	.	.	.	.	.	.	.	.	.	.	.	.	.	.	.	.	.	.	.	.	.	.	.	.	.	.	.	.	.	.	.	0	3	2
185	3	0	1	.	.	.	.	.	.	.	.	.	.	.	.	.	.	.	.	.	.	.	.	.	.	.	.	.	.	.	.	.	.	.	.	.	.	.	.	.	.	.	.	.	.	.	1	2	3
186	3	0	1	.	.	.	.	.	.	.	.	.	.	.	.	.	.	.	.	.	.	.	.	.	.	.	.	.	.	.	.	.	.	.	.	.	.	.	.	.	.	.	.	.	.	.	1	3	2
187	3	0	1	.	.	.	.	.	.	.	.	.	.	.	.	.	.	.	.	.	.	.	.	.	.	.	.	.	.	.	.	.	.	.	.	.	.	.	.	.	.	.	.	.	.	.	0	1	2
188	3	0	1	.	.	.	.	.	.	.	.	.	.	.	.	.	.	.	.	.	.	.	.	.	.	.	.	.	.	.	.	.	.	.	.	.	.	.	.	.	.	.	.	.	.	.	0	2	1
189	3	0	1	.	.	.	.	.	.	.	.	.	.	.	.	.	.	.	.	.	.	.	.	.	.	.	.	.	.	.	.	.	.	.	.	.	.	.	.	.	.	.	.	.	.	.	1	1	2
190	3	0	1	.	.	.	.	.	.	.	.	.	.	.	.	.	.	.	.	.	.	.	.	.	.	.	.	.	.	.	.	.	.	.	.	.	.	.	.	.	.	.	.	.	.	.	1	2	1
191	3	0	1	.	.	.	.	.	.	.	.	.	.	.	.	.	.	.	.	.	.	.	.	.	.	.	.	.	.	.	.	.	.	.	.	.	.	.	.	.	.	.	.	.	.	.	0	2	3
192	3	0	1	.	.	.	.	.	.	.	.	.	.	.	.	.	.	.	.	.	.	.	.	.	.	.	.	.	.	.	.	.	.	.	.	.	.	.	.	.	.	.	.	.	.	.	0	3	2
193	3	0	1	.	.	.	.	.	.	.	.	.	.	.	.	.	.	.	.	.	.	.	.	.	.	.	.	.	.	.	.	.	.	.	.	.	.	.	.	.	.	.	.	.	.	.	1	2	3
194	3	0	1	.	.	.	.	.	.	.	.	.	.	.	.	.	.	.	.	.	.	.	.	.	.	.	.	.	.	.	.	.	.	.	.	.	.	.	.	.	.	.	.	.	.	.	1	3	2
195	3	0	1	.	.	.	.	.	.	.	.	.	.	.	.	.	.	.	.	.	.	.	.	.	.	.	.	.	.	.	.	.	.	.	.	.	.	.	.	.	.	.	.	.	.	.	0	1	2
196	3	0	1	.	.	.	.	.	.	.	.	.	.	.	.	.	.	.	.	.	.	.	.	.	.	.	.	.	.	.	.	.	.	.	.	.	.	.	.	.	.	.	.	.	.	.	0	2	1
197	3	0	1	.	.	.	.	.	.	.	.	.	.	.	.	.	.	.	.	.	.	.	.	.	.	.	.	.	.	.	.	.	.	.	.	.	.	.	.	.	.	.	.	.	.	.	1	1	2
198	3	0	1	.	.	.	.	.	.	.	.	.	.	.	.	.	.	.	.	.	.	.	.	.	.	.	.	.	.	.	.	.	.	.	.	.	.	.	.	.	.	.	.	.	.	.	1	2	1
199	3	0	1	.	.	.	.	.	.	.	.	.	.	.	.	.	.	.	.	.	.	.	.	.	.	.	.	.	.	.	.	.	.	.	.	.	.	.	.	.	.	.	.	.	.	.	0	2	3
200	3	0	1	.	.	.	.	.	.	.	.	.	.	.	.	.	.	.	.	.	.	.	.	.	.	.	.	.	.	.	.	.	.	.	.	.	.	.	.	.	.	.	.	.	.	.	0	3	2
201	3	0	1	.	.	.	.	.	.	.	.	.	.	.	.	.	.	.	.	.	.	.	.	.	.	.	.	.	.	.	.	.	.	.	.	.	.	.	.	.	.	.	.	.	.	.	1	2	3
202	3	0	1	.	.	.	.	.	.	.	.	.	.	.	.	.	.	.	.	.	.	.	.	.	.	.	.	.	.	.	.	.	.	.	.	.	.	.	.	.	.	.	.	.	.	.	1	3	2
203	3	0	1	.	.	.	.	.	.	.	.	.	.	.	.	.	.	.	.	.	.	.	.	.	.	.	.	.	.	.	.	.	.	.	.	.	.	.	.	.	.	.	.	.	.	.	0	1	2
204	3	0	1	.	.	.	.	.	.	.	.	.	.	.	.	.	.	.	.	.	.	.	.	.	.	.	.	.	.	.	.	.	.	.	.	.	.	.	.	.	.	.	.	.	.	.	0	2	1
205	3	0	1	.	.	.	.	.	.	.	.	.	.	.	.	.	.	.	.	.	.	.	.	.	.	.	.	.	.	.	.	.	.	.	.	.	.	.	.	.	.	.	.	.	.	.	1	1	2
206	3	0	1	.	.	.	.	.	.	.	.	.	.	.	.	.	.	.	.	.	.	.	.	.	.	.	.	.	.	.	.	.	.	.	.	.	.	.	.	.	.	.	.	.	.	.	1	2	1
207	3	0	1	.	.	.	.	.	.	.	.	.	.	.	.	.	.	.	.	.	.	.	.	.	.	.	.	.	.	.	.	.	.	.	.	.	.	.	.	.	.	.	.	.	.	.	0	2	3
208	3	0	1	.	.	.	.	.	.	.	.	.	.	.	.	.	.	.	.	.	.	.	.	.	.	.	.	.	.	.	.	.	.	.	.	.	.	.	.	.	.	.	.	.	.	.	0	2	1
209	3	0	1	.	.	.	.	.	.	.	.	.	.	.	.	.	.	.	.	.	.	.	.	.	.	.	.	.	.	.	.	.	.	.	.	.	.	.	.	.	.	.	.	.	.	.	1	1	2
210	3	0	1	.	.	.	.	.	.	.	.	.	.	.	.	.	.	.	.	.	.	.	.	.	.	.	.	.	.	.	.	.	.	.	.	.	.	.	.	.	.	.	.	.	.	.	1	2	1
211	3	0	1	.	.	.	.	.	.	.	.	.	.	.	.	.	.	.	.	.	.	.	.	.	.	.	.	.	.	.	.	.	.	.	.	.	.	.	.	.	.	.	.	.	.	.	0	2	3
212	3	0	1	.	.	.	.	.	.	.	.	.	.	.	.	.	.	.	.	.	.	.	.	.	.	.	.	.	.	.	.	.	.	.	.	.	.	.	.	.	.	.	.	.	.	.	0	3	2
213	3	0	1	.	.	.	.	.	.	.	.	.	.	.	.	.	.	.	.	.	.	.	.	.	.	.	.	.	.	.	.	.	.	.	.	.	.	.	.	.	.	.	.	.	.	.	1	2	3
214	3	0	1	.	.	.	.	.	.	.	.	.	.	.	.	.	.	.	.	.	.	.	.	.	.	.	.	.	.	.	.	.	.	.	.	.	.	.	.	.	.	.	.	.	.	.	0	1	2
215	3	0	1	.	.	.	.	.	.	.	.	.	.	.	.	.	.	.	.	.	.	.	.	.	.	.	.	.	.	.	.	.	.	.	.	.	.	.	.	.	.	.	.	.	.	.	0	2	1
216	3	0	1	.	.	.	.	.	.	.	.	.	.	.	.	.	.	.	.	.	.	.	.	.	.	.	.	.	.	.	.	.	.	.	.	.	.	.	.	.	.	.	.	.	.	.	1	1	2
217	3	0	1	.	.	.	.	.	.	.	.	.	.	.	.	.	.	.	.	.	.	.	.	.	.	.	.	.	.	.	.	.	.	.	.	.	.	.	.	.	.	.	.	.	.	.	0	3	2
218	3	0	1	.	.	.	.	.	.	.	.	.	.	.	.	.	.	.	.	.	.	.	.	.	.	.	.	.	.	.	.	.	.	.	.	.	.	.	.	.	.	.	.	.	.	.	1	3	2
219	3	0	1	.	.	.	.	.	.	.	.	.	.	.	.	.	.	.	.	.	.	.	.	.	.	.	.	.	.	.	.	.	.	.	.	.	.	.	.	.	.	.	.	.	.	.	0	1	2
220	3	0	1	.	.	.	.	.	.	.	.	.	.	.	.	.	.	.	.	.	.	.	.	.	.	.	.	.	.	.	.	.	.	.	.	.	.	.	.	.	.	.	.	.	.	.	0	2	1
221	3	0	1	.	.	.	.	.	.	.	.	.	.	.	.	.	.	.	.	.	.	.	.	.	.	.	.	.	.	.	.	.	.	.	.	.	.	.	.	.	.	.	.	.	.	.	1	1	2
222	3	0	1	.	.	.	.	.	.	.	.	.	.	.	.	.	.	.	.	.	.	.	.	.	.	.	.	.	.	.	.	.	.	.	.	.	.	.	.	.	.	.	.	.	.	.	1	2	1
223	3	0	1	.	.	.	.	.	.	.	.	.	.	.	.	.	.	.	.	.	.	.	.	.	.	.	.	.	.	.	.	.	.	.	.	.	.	.	.	.	.	.	.	.	.	.	0	2	3
224	3	0	1	.	.	.	.	.	.	.	.	.	.	.	.	.	.	.	.	.	.	.	.	.	.	.	.	.	.	.	.	.	.	.	.	.	.	.	.	.	.	.	.	.	.	.	0	3	2
225	3	0	1	.	.	.	.	.	.	.	.	.	.	.	.	.	.	.	.	.	.	.	.	.	.	.	.	.	.	.	.	.	.	.	.	.	.	.	.	.	.	.	.	.	.	.	1	3	2
226	3	0	1	.	.	.	.	.	.	.	.	.	.	.	.	.	.	.	.	.	.	.	.	.	.	.	.	.	.	.	.	.	.	.	.	.	.	.	.	.	.	.	.	.	.	.	0	1	2
227	3	0	1	.	.	.	.	.	.	.	.	.	.	.	.	.	.	.	.	.	.	.	.	.	.	.	.	.	.	.	.	.	.	.	.	.	.	.	.	.	.	.	.	.	.	.	0	2	1
228	3	0	1	.	.	.	.	.	.	.	.	.	.	.	.	.	.	.	.	.	.	.	.	.	.	.	.	.	.	.	.	.	.	.	.	.	.	.	.	.	.	.	.	.	.	.	1	1	2
229	3	0	1	.	.	.	.	.	.	.	.	.	.	.	.	.	.	.	.	.	.	.	.	.	.	.	.	.	.	.	.	.	.	.	.	.	.	.	.	.	.	.	.	.	.	.	1	2	1
230	3	0	1	.	.	.	.	.	.	.	.	.	.	.	.	.	.	.	.	.	.	.	.	.	.	.	.	.	.	.	.	.	.	.	.	.	.	.	.	.	.	.	.	.	.	.	0	3	2
231	3	0	1	.	.	.	.	.	.	.	.	.	.	.	.	.	.	.	.	.	.	.	.	.	.	.	.	.	.	.	.	.	.	.	.	.	.	.	.	.	.	.	.	.	.	.	1	2	3
232	3	0	1	.	.	.	.	.	.	.	.	.	.	.	.	.	.	.	.	.	.	.	.	.	.	.	.	.	.	.	.	.	.	.	.	.	.	.	.	.	.	.	.	.	.	.	1	3	2
233	3	0	1	.	.	.	.	.	.	.	.	.	.	.	.	.	.	.	.	.	.	.	.	.	.	.	.	.	.	.	.	.	.	.	.	.	.	.	.	.	.	.	.	.	.	.	0	2	1
234	3	0	1	.	.	.	.	.	.	.	.	.	.	.	.	.	.	.	.	.	.	.	.	.	.	.	.	.	.	.	.	.	.	.	.	.	.	.	.	.	.	.	.	.	.	.	1	1	2
235	3	0	1	.	.	.	.	.	.	.	.	.	.	.	.	.	.	.	.	.	.	.	.	.	.	.	.	.	.	.	.	.	.	.	.	.	.	.	.	.	.	.	.	.	.	.	1	2	1
236	3	0	1	.	.	.	.	.	.	.	.	.	.	.	.	.	.	.	.	.	.	.	.	.	.	.	.	.	.	.	.	.	.	.	.	.	.	.	.	.	.	.	.	.	.	.	0	2	3
237	3	0	1	.	.	.	.	.	.	.	.	.	.	.	.	.	.	.	.	.	.	.	.	.	.	.	.	.	.	.	.	.	.	.	.	.	.	.	.	.	.	.	.	.	.	.	1	2	3
238	3	0	1	.	.	.	.	.	.	.	.	.	.	.	.	.	.	.	.	.	.	.	.	.	.	.	.	.	.	.	.	.	.	.	.	.	.	.	.	.	.	.	.	.	.	.	1	3	2
239	3	0	1	.	.	.	.	.	.	.	.	.	.	.	.	.	.	.	.	.	.	.	.	.	.	.	.	.	.	.	.	.	.	.	.	.	.	.	.	.	.	.	.	.	.	.	0	1	2
240	3	0	1	.	.	.	.	.	.	.	.	.	.	.	.	.	.	.	.	.	.	.	.	.	.	.	.	.	.	.	.	.	.	.	.	.	.	.	.	.	.	.	.	.	.	.	0	2	1
241	3	0	1	.	.	.	.	.	.	.	.	.	.	.	.	.	.	.	.	.	.	.	.	.	.	.	.	.	.	.	.	.	.	.	.	.	.	.	.	.	.	.	.	.	.	.	1	1	2
242	3	0	1	.	.	.	.	.	.	.	.	.	.	.	.	.	.	.	.	.	.	.	.	.	.	.	.	.	.	.	.	.	.	.	.	.	.	.	.	.	.	.	.	.	.	.	1	2	1
243	3	0	1	.	.	.	.	.	.	.	.	.	.	.	.	.	.	.	.	.	.	.	.	.	.	.	.	.	.	.	.	.	.	.	.	.	.	.	.	.	.	.	.	.	.	.	0	2	3
244	3	0	1	.	.	.	.	.	.	.	.	.	.	.	.	.	.	.	.	.	.	.	.	.	.	.	.	.	.	.	.	.	.	.	.	.	.	.	.	.	.	.	.	.	.	.	1	2	3
245	3	0	1	.	.	.	.	.	.	.	.	.	.	.	.	.	.	.	.	.	.	.	.	.	.	.	.	.	.	.	.	.	.	.	.	.	.	.	.	.	.	.	.	.	.	.	1	3	2
246	3	0	1	.	.	.	.	.	.	.	.	.	.	.	.	.	.	.	.	.	.	.	.	.	.	.	.	.	.	.	.	.	.	.	.	.	.	.	.	.	.	.	.	.	.	.	0	1	2
247	3	0	1	.	.	.	.	.	.	.	.	.	.	.	.	.	.	.	.	.	.	.	.	.	.	.	.	.	.	.	.	.	.	.	.	.	.	.	.	.	.	.	.	.	.	.	1	1	2
248	3	0	1	.	.	.	.	.	.	.	.	.	.	.	.	.	.	.	.	.	.	.	.	.	.	.	.	.	.	.	.	.	.	.	.	.	.	.	.	.	.	.	.	.	.	.	1	2	1
249	3	0	1	.	.	.	.	.	.	.	.	.	.	.	.	.	.	.	.	.	.	.	.	.	.	.	.	.	.	.	.	.	.	.	.	.	.	.	.	.	.	.	.	.	.	.	0	2	3
250	3	0	1	.	.	.	.	.	.	.	.	.	.	.	.	.	.	.	.	.	.	.	.	.	.	.	.	.	.	.	.	.	.	.	.	.	.	.	.	.	.	.	.	.	.	.	1	2	3
251	3	0	1	.	.	.	.	.	.	.	.	.	.	.	.	.	.	.	.	.	.	.	.	.	.	.	.	.	.	.	.	.	.	.	.	.	.	.	.	.	.	.	.	.	.	.	1	3	2
252	3	0	1	.	.	.	.	.	.	.	.	.	.	.	.	.	.	.	.	.	.	.	.	.	.	.	.	.	.	.	.	.	.	.	.	.	.	.	.	.	.	.	.	.	.	.	0	1	2
253	3	0	1	.	.	.	.	.	.	.	.	.	.	.	.	.	.	.	.	.	.	.	.	.	.	.	.	.	.	.	.	.	.	.	.	.	.	.	.	.	.	.	.	.	.	.	0	2	1
254	3	0	1	.	.	.	.	.	.	.	.	.	.	.	.	.	.	.	.	.	.	.	.	.	.	.	.	.	.	.	.	.	.	.	.	.	.	.	.	.	.	.	.	.	.	.	1	1	2
255	3	0	1	.	.	.	.	.	.	.	.	.	.	.	.	.	.	.	.	.	.	.	.	.	.	.	.	.	.	.	.	.	.	.	.	.	.	.	.	.	.	.	.	.	.	.	1	2	1
256	3	0	1	.	.	.	.	.	.	.	.	.	.	.	.	.	.	.	.	.	.	.	.	.	.	.	.	.	.	.	.	.	.	.	.	.	.	.	.	.	.	.	.	.	.	.	0	2	3
257	3	0	1	.	.	.	.	.	.	.	.	.	.	.	.	.	.	.	.	.	.	.	.	.	.	.	.	.	.	.	.	.	.	.	.	.	.	.	.	.	.	.	.	.	.	.	0	3	2
258	3	0	1	.	.	.	.	.	.	.	.	.	.	.	.	.	.	.	.	.	.	.	.	.	.	.	.	.	.	.	.	.	.	.	.	.	.	.	.	.	.	.	.	.	.	.	1	2	3
259	3	0	1	.	.	.	.	.	.	.	.	.	.	.	.	.	.	.	.	.	.	.	.	.	.	.	.	.	.	.	.	.	.	.	.	.	.	.	.	.	.	.	.	.	.	.	0	3	2
260	3	0	1	.	.	.	.	.	.	.	.	.	.	.	.	.	.	.	.	.	.	.	.	.	.	.	.	.	.	.	.	.	.	.	.	.	.	.	.	.	.	.	.	.	.	.	1	2	3
261	3	0	1	.	.	.	.	.	.	.	.	.	.	.	.	.	.	.	.	.	.	.	.	.	.	.	.	.	.	.	.	.	.	.	.	.	.	.	.	.	.	.	.	.	.	.	1	3	2
262	3	0	1	.	.	.	.	.	.	.	.	.	.	.	.	.	.	.	.	.	.	.	.	.	.	.	.	.	.	.	.	.	.	.	.	.	.	.	.	.	.	.	.	.	.	.	0	1	2
263	3	0	1	.	.	.	.	.	.	.	.	.	.	.	.	.	.	.	.	.	.	.	.	.	.	.	.	.	.	.	.	.	.	.	.	.	.	.	.	.	.	.	.	.	.	.	0	2	1
264	3	0	1	.	.	.	.	.	.	.	.	.	.	.	.	.	.	.	.	.	.	.	.	.	.	.	.	.	.	.	.	.	.	.	.	.	.	.	.	.	.	.	.	.	.	.	1	1	2
265	3	0	1	.	.	.	.	.	.	.	.	.	.	.	.	.	.	.	.	.	.	.	.	.	.	.	.	.	.	.	.	.	.	.	.	.	.	.	.	.	.	.	.	.	.	.	1	2	1
266	3	0	1	.	.	.	.	.	.	.	.	.	.	.	.	.	.	.	.	.	.	.	.	.	.	.	.	.	.	.	.	.	.	.	.	.	.	.	.	.	.	.	.	.	.	.	0	2	3
267	3	0	1	.	.	.	.	.	.	.	.	.	.	.	.	.	.	.	.	.	.	.	.	.	.	.	.	.	.	.	.	.	.	.	.	.	.	.	.	.	.	.	.	.	.	.	0	3	2
268	3	0	1	.	.	.	.	.	.	.	.	.	.	.	.	.	.	.	.	.	.	.	.	.	.	.	.	.	.	.	.	.	.	.	.	.	.	.	.	.	.	.	.	.	.	.	1	2	3
269	3	0	1	.	.	.	.	.	.	.	.	.	.	.	.	.	.	.	.	.	.	.	.	.	.	.	.	.	.	.	.	.	.	.	.	.	.	.	.	.	.	.	.	.	.	.	0	1	2
270	3	0	1	.	.	.	.	.	.	.	.	.	.	.	.	.	.	.	.	.	.	.	.	.	.	.	.	.	.	.	.	.	.	.	.	.	.	.	.	.	.	.	.	.	.	.	0	2	1
271	3	0	1	.	.	.	.	.	.	.	.	.	.	.	.	.	.	.	.	.	.	.	.	.	.	.	.	.	.	.	.	.	.	.	.	.	.	.	.	.	.	.	.	.	.	.	1	1	2
272	3	0	1	.	.	.	.	.	.	.	.	.	.	.	.	.	.	.	.	.	.	.	.	.	.	.	.	.	.	.	.	.	.	.	.	.	.	.	.	.	.	.	.	.	.	.	1	2	1
273	3	0	1	.	.	.	.	.	.	.	.	.	.	.	.	.	.	.	.	.	.	.	.	.	.	.	.	.	.	.	.	.	.	.	.	.	.	.	.	.	.	.	.	.	.	.	0	2	3
274	3	0	1	.	.	.	.	.	.	.	.	.	.	.	.	.	.	.	.	.	.	.	.	.	.	.	.	.	.	.	.	.	.	.	.	.	.	.	.	.	.	.	.	.	.	.	0	3	2
275	3	0	1	.	.	.	.	.	.	.	.	.	.	.	.	.	.	.	.	.	.	.	.	.	.	.	.	.	.	.	.	.	.	.	.	.	.	.	.	.	.	.	.	.	.	.	1	2	3
276	3	0	1	.	.	.	.	.	.	.	.	.	.	.	.	.	.	.	.	.	.	.	.	.	.	.	.	.	.	.	.	.	.	.	.	.	.	.	.	.	.	.	.	.	.	.	1	3	2
277	3	0	1	.	.	.	.	.	.	.	.	.	.	.	.	.	.	.	.	.	.	.	.	.	.	.	.	.	.	.	.	.	.	.	.	.	.	.	.	.	.	.	.	.	.	.	0	1	2
278	3	0	1	.	.	.	.	.	.	.	.	.	.	.	.	.	.	.	.	.	.	.	.	.	.	.	.	.	.	.	.	.	.	.	.	.	.	.	.	.	.	.	.	.	.	.	0	2	1
279	3	0	1	.	.	.	.	.	.	.	.	.	.	.	.	.	.	.	.	.	.	.	.	.	.	.	.	.	.	.	.	.	.	.	.	.	.	.	.	.	.	.	.	.	.	.	1	1	2
280	3	0	1	.	.	.	.	.	.	.	.	.	.	.	.	.	.	.	.	.	.	.	.	.	.	.	.	.	.	.	.	.	.	.	.	.	.	.	.	.	.	.	.	.	.	.	1	2	1
281	3	0	1	.	.	.	.	.	.	.	.	.	.	.	.	.	.	.	.	.	.	.	.	.	.	.	.	.	.	.	.	.	.	.	.	.	.	.	.	.	.	.	.	.	.	.	0	3	2
282	3	0	1	.	.	.	.	.	.	.	.	.	.	.	.	.	.	.	.	.	.	.	.	.	.	.	.	.	.	.	.	.	.	.	.	.	.	.	.	.	.	.	.	.	.	.	1	2	3
283	3	0	1	.	.	.	.	.	.	.	.	.	.	.	.	.	.	.	.	.	.	.	.	.	.	.	.	.	.	.	.	.	.	.	.	.	.	.	.	.	.	.	.	.	.	.	0	1	2
284	3	0	1	.	.	.	.	.	.	.	.	.	.	.	.	.	.	.	.	.	.	.	.	.	.	.	.	.	.	.	.	.	.	.	.	.	.	.	.	.	.	.	.	.	.	.	0	2	1
285	3	0	1	.	.	.	.	.	.	.	.	.	.	.	.	.	.	.	.	.	.	.	.	.	.	.	.	.	.	.	.	.	.	.	.	.	.	.	.	.	.	.	.	.	.	.	1	1	2
286	3	0	1	.	.	.	.	.	.	.	.	.	.	.	.	.	.	.	.	.	.	.	.	.	.	.	.	.	.	.	.	.	.	.	.	.	.	.	.	.	.	.	.	.	.	.	0	2	3
287	3	0	1	.	.	.	.	.	.	.	.	.	.	.	.	.	.	.	.	.	.	.	.	.	.	.	.	.	.	.	.	.	.	.	.	.	.	.	.	.	.	.	.	.	.	.	0	3	2
288	3	0	1	.	.	.	.	.	.	.	.	.	.	.	.	.	.	.	.	.	.	.	.	.	.	.	.	.	.	.	.	.	.	.	.	.	.	.	.	.	.	.	.	.	.	.	1	2	3
289	3	0	1	.	.	.	.	.	.	.	.	.	.	.	.	.	.	.	.	.	.	.	.	.	.	.	.	.	.	.	.	.	.	.	.	.	.	.	.	.	.	.	.	.	.	.	1	3	2
290	3	0	1	.	.	.	.	.	.	.	.	.	.	.	.	.	.	.	.	.	.	.	.	.	.	.	.	.	.	.	.	.	.	.	.	.	.	.	.	.	.	.	.	.	.	.	0	1	2
291	3	0	1	.	.	.	.	.	.	.	.	.	.	.	.	.	.	.	.	.	.	.	.	.	.	.	.	.	.	.	.	.	.	.	.	.	.	.	.	.	.	.	.	.	.	.	1	2	1
292	3	0	1	.	.	.	.	.	.	.	.	.	.	.	.	.	.	.	.	.	.	.	.	.	.	.	.	.	.	.	.	.	.	.	.	.	.	.	.	.	.	.	.	.	.	.	0	2	3
293	3	0	1	.	.	.	.	.	.	.	.	.	.	.	.	.	.	.	.	.	.	.	.	.	.	.	.	.	.	.	.	.	.	.	.	.	.	.	.	.	.	.	.	.	.	.	1	2	3
294	3	0	1	.	.	.	.	.	.	.	.	.	.	.	.	.	.	.	.	.	.	.	.	.	.	.	.	.	.	.	.	.	.	.	.	.	.	.	.	.	.	.	.	.	.	.	1	3	2
295	3	0	1	.	.	.	.	.	.	.	.	.	.	.	.	.	.	.	.	.	.	.	.	.	.	.	.	.	.	.	.	.	.	.	.	.	.	.	.	.	.	.	.	.	.	.	0	1	2
296	3	0	1	.	.	.	.	.	.	.	.	.	.	.	.	.	.	.	.	.	.	.	.	.	.	.	.	.	.	.	.	.	.	.	.	.	.	.	.	.	.	.	.	.	.	.	0	2	1
297	3	0	1	.	.	.	.	.	.	.	.	.	.	.	.	.	.	.	.	.	.	.	.	.	.	.	.	.	.	.	.	.	.	.	.	.	.	.	.	.	.	.	.	.	.	.	1	1	2
298	3	0	1	.	.	.	.	.	.	.	.	.	.	.	.	.	.	.	.	.	.	.	.	.	.	.	.	.	.	.	.	.	.	.	.	.	.	.	.	.	.	.	.	.	.	.	1	2	1
299	3	0	1	.	.	.	.	.	.	.	.	.	.	.	.	.	.	.	.	.	.	.	.	.	.	.	.	.	.	.	.	.	.	.	.	.	.	.	.	.	.	.	.	.	.	.	0	3	2
300	3	0	1	.	.	.	.	.	.	.	.	.	.	.	.	.	.	.	.	.	.	.	.	.	.	.	.	.	.	.	.	.	.	.	.	.	.	.	.	.	.	.	.	.	.	.	1	2	3
301	3	0	1	.	.	.	.	.	.	.	.	.	.	.	.	.	.	.	.	.	.	.	.	.	.	.	.	.	.	.	.	.	.	.	.	.	.	.	.	.	.	.	.	.	.	.	1	2	3
302	3	0	1	.	.	.	.	.	.	.	.	.	.	.	.	.	.	.	.	.	.	.	.	.	.	.	.	.	.	.	.	.	.	.	.	.	.	.	.	.	.	.	.	.	.	.	0	1	2
303	3	0	1	.	.	.	.	.	.	.	.	.	.	.	.	.	.	.	.	.	.	.	.	.	.	.	.	.	.	.	.	.	.	.	.	.	.	.	.	.	.	.	.	.	.	.	0	2	1
304	3	0	1	.	.	.	.	.	.	.	.	.	.	.	.	.	.	.	.	.	.	.	.	.	.	.	.	.	.	.	.	.	.	.	.	.	.	.	.	.	.	.	.	.	.	.	1	1	2
305	3	0	1	.	.	.	.	.	.	.	.	.	.	.	.	.	.	.	.	.	.	.	.	.	.	.	.	.	.	.	.	.	.	.	.	.	.	.	.	.	.	.	.	.	.	.	1	2	1
306	3	0	1	.	.	.	.	.	.	.	.	.	.	.	.	.	.	.	.	.	.	.	.	.	.	.	.	.	.	.	.	.	.	.	.	.	.	.	.	.	.	.	.	.	.	.	0	3	2
307	3	0	1	.	.	.	.	.	.	.	.	.	.	.	.	.	.	.	.	.	.	.	.	.	.	.	.	.	.	.	.	.	.	.	.	.	.	.	.	.	.	.	.	.	.	.	0	1	2
308	3	0	1	.	.	.	.	.	.	.	.	.	.	.	.	.	.	.	.	.	.	.	.	.	.	.	.	.	.	.	.	.	.	.	.	.	.	.	.	.	.	.	.	.	.	.	0	2	1
309	3	0	1	.	.	.	.	.	.	.	.	.	.	.	.	.	.	.	.	.	.	.	.	.	.	.	.	.	.	.	.	.	.	.	.	.	.	.	.	.	.	.	.	.	.	.	1	1	2
310	3	0	1	.	.	.	.	.	.	.	.	.	.	.	.	.	.	.	.	.	.	.	.	.	.	.	.	.	.	.	.	.	.	.	.	.	.	.	.	.	.	.	.	.	.	.	0	2	3
311	3	0	1	.	.	.	.	.	.	.	.	.	.	.	.	.	.	.	.	.	.	.	.	.	.	.	.	.	.	.	.	.	.	.	.	.	.	.	.	.	.	.	.	.	.	.	0	3	2
312	3	0	1	.	.	.	.	.	.	.	.	.	.	.	.	.	.	.	.	.	.	.	.	.	.	.	.	.	.	.	.	.	.	.	.	.	.	.	.	.	.	.	.	.	.	.	1	2	3
313	3	0	1	.	.	.	.	.	.	.	.	.	.	.	.	.	.	.	.	.	.	.	.	.	.	.	.	.	.	.	.	.	.	.	.	.	.	.	.	.	.	.	.	.	.	.	1	3	2
314	3	0	1	.	.	.	.	.	.	.	.	.	.	.	.	.	.	.	.	.	.	.	.	.	.	.	.	.	.	.	.	.	.	.	.	.	.	.	.	.	.	.	.	.	.	.	1	1	2
315	3	0	1	.	.	.	.	.	.	.	.	.	.	.	.	.	.	.	.	.	.	.	.	.	.	.	.	.	.	.	.	.	.	.	.	.	.	.	.	.	.	.	.	.	.	.	1	2	1
316	3	0	1	.	.	.	.	.	.	.	.	.	.	.	.	.	.	.	.	.	.	.	.	.	.	.	.	.	.	.	.	.	.	.	.	.	.	.	.	.	.	.	.	.	.	.	0	2	3
317	3	0	1	.	.	.	.	.	.	.	.	.	.	.	.	.	.	.	.	.	.	.	.	.	.	.	.	.	.	.	.	.	.	.	.	.	.	.	.	.	.	.	.	.	.	.	1	2	3
318	3	0	1	.	.	.	.	.	.	.	.	.	.	.	.	.	.	.	.	.	.	.	.	.	.	.	.	.	.	.	.	.	.	.	.	.	.	.	.	.	.	.	.	.	.	.	1	3	2
319	3	0	1	.	.	.	.	.	.	.	.	.	.	.	.	.	.	.	.	.	.	.	.	.	.	.	.	.	.	.	.	.	.	.	.	.	.	.	.	.	.	.	.	.	.	.	0	1	2
320	3	0	1	.	.	.	.	.	.	.	.	.	.	.	.	.	.	.	.	.	.	.	.	.	.	.	.	.	.	.	.	.	.	.	.	.	.	.	.	.	.	.	.	.	.	.	0	2	1
321	3	0	1	.	.	.	.	.	.	.	.	.	.	.	.	.	.	.	.	.	.	.	.	.	.	.	.	.	.	.	.	.	.	.	.	.	.	.	.	.	.	.	.	.	.	.	1	1	2
322	3	0	1	.	.	.	.	.	.	.	.	.	.	.	.	.	.	.	.	.	.	.	.	.	.	.	.	.	.	.	.	.	.	.	.	.	.	.	.	.	.	.	.	.	.	.	1	2	1
323	3	0	1	.	.	.	.	.	.	.	.	.	.	.	.	.	.	.	.	.	.	.	.	.	.	.	.	.	.	.	.	.	.	.	.	.	.	.	.	.	.	.	.	.	.	.	0	2	3
324	3	0	1	.	.	.	.	.	.	.	.	.	.	.	.	.	.	.	.	.	.	.	.	.	.	.	.	.	.	.	.	.	.	.	.	.	.	.	.	.	.	.	.	.	.	.	0	3	2
325	3	0	1	.	.	.	.	.	.	.	.	.	.	.	.	.	.	.	.	.	.	.	.	.	.	.	.	.	.	.	.	.	.	.	.	.	.	.	.	.	.	.	.	.	.	.	1	2	3
326	3	0	1	.	.	.	.	.	.	.	.	.	.	.	.	.	.	.	.	.	.	.	.	.	.	.	.	.	.	.	.	.	.	.	.	.	.	.	.	.	.	.	.	.	.	.	1	3	2
327	3	0	1	.	.	.	.	.	.	.	.	.	.	.	.	.	.	.	.	.	.	.	.	.	.	.	.	.	.	.	.	.	.	.	.	.	.	.	.	.	.	.	.	.	.	.	0	1	2
328	3	0	1	.	.	.	.	.	.	.	.	.	.	.	.	.	.	.	.	.	.	.	.	.	.	.	.	.	.	.	.	.	.	.	.	.	.	.	.	.	.	.	.	.	.	.	1	1	2
329	3	0	1	.	.	.	.	.	.	.	.	.	.	.	.	.	.	.	.	.	.	.	.	.	.	.	.	.	.	.	.	.	.	.	.	.	.	.	.	.	.	.	.	.	.	.	1	2	1
330	3	0	1	.	.	.	.	.	.	.	.	.	.	.	.	.	.	.	.	.	.	.	.	.	.	.	.	.	.	.	.	.	.	.	.	.	.	.	.	.	.	.	.	.	.	.	0	2	3
331	3	0	1	.	.	.	.	.	.	.	.	.	.	.	.	.	.	.	.	.	.	.	.	.	.	.	.	.	.	.	.	.	.	.	.	.	.	.	.	.	.	.	.	.	.	.	0	3	2
332	3	0	1	.	.	.	.	.	.	.	.	.	.	.	.	.	.	.	.	.	.	.	.	.	.	.	.	.	.	.	.	.	.	.	.	.	.	.	.	.	.	.	.	.	.	.	1	2	3
333	3	0	1	.	.	.	.	.	.	.	.	.	.	.	.	.	.	.	.	.	.	.	.	.	.	.	.	.	.	.	.	.	.	.	.	.	.	.	.	.	.	.	.	.	.	.	1	3	2
334	3	0	1	.	.	.	.	.	.	.	.	.	.	.	.	.	.	.	.	.	.	.	.	.	.	.	.	.	.	.	.	.	.	.	.	.	.	.	.	.	.	.	.	.	.	.	0	1	2
335	3	0	1	.	.	.	.	.	.	.	.	.	.	.	.	.	.	.	.	.	.	.	.	.	.	.	.	.	.	.	.	.	.	.	.	.	.	.	.	.	.	.	.	.	.	.	0	2	1
336	3	0	1	.	.	.	.	.	.	.	.	.	.	.	.	.	.	.	.	.	.	.	.	.	.	.	.	.	.	.	.	.	.	.	.	.	.	.	.	.	.	.	.	.	.	.	1	1	2
337	3	0	1	.	.	.	.	.	.	.	.	.	.	.	.	.	.	.	.	.	.	.	.	.	.	.	.	.	.	.	.	.	.	.	.	.	.	.	.	.	.	.	.	.	.	.	0	2	3
338	3	0	1	.	.	.	.	.	.	.	.	.	.	.	.	.	.	.	.	.	.	.	.	.	.	.	.	.	.	.	.	.	.	.	.	.	.	.	.	.	.	.	.	.	.	.	0	3	2
339	3	0	1	.	.	.	.	.	.	.	.	.	.	.	.	.	.	.	.	.	.	.	.	.	.	.	.	.	.	.	.	.	.	.	.	.	.	.	.	.	.	.	.	.	.	.	1	2	3
[truncated: 98 more columns]

## Sheet: Expalanation for post-questions
id	Variables	Instruction	Item	Coding	Reverse item	main study	ycrowd:pgg	ycrowd:individual task	references
e1	Perception of being monitored by the other participants (Whole Experiment )	Let me ask you about today's experiment.	In today's experiment, did you feel that your decision-making and task performance were monitored by "other experiment participants"?	1. Disagree strongly, 2. Disagree moderately, 3. Neither agree nor disagree,4. Agree moderately, 5. Agree strongly		1	1	1
e2	Perception of being monitored by the experimenter (Whole Experiment )		In today's experiment, did you think that your decision-making and task performance were monitored by "the experimenter"?			1	1	1
e3	Perception of being monitored by somebody (Whole Experiment )		In today's experiment, did you think that your decision-making and task performance were monitored by "somebody"?			1	1	1
e4	Perception of being monitored by God (Whole Experiment )		In today's experiment, did you think that your decision-making and task performance were monitored by "supernatural beings such as God and Buddha"?			1	1	1
e5	Perception of being monitored by the other participants (PGG w/o punishment )	Let me ask you about group task without punishment.	In the task, did you think that your decision-making and task performance were monitored by "other experiment participants"?			1	1	0
e6	Perception of being monitored by the experimenter (PGG w/o punishment )		In the task, did you think that your decision-making and task performance were monitored by "the experimenter"?			1	1	0
e7	Perception of being monitored by somebody (PGG w/o punishment )		In the task, did you think that your decision-making and task performance were monitored by "somebody"?			1	1	0
e8	Perception of being monitored by God (PGG w/o punishment )		In the task, did you think that your decision-making and task performance were monitored by "supernatural beings such as God and Buddha"?			1	1	0
e9	Perception of being monitored by the other participants (PGG w/ punishment )	Let me ask you about group task with punishment.	In the task, did you think that your decision-making and task performance were monitored by "other experiment participants"?			1	1	0
e10	Perception of being monitored by the experimenter (PGG w/ punishment )		In the task, did you think that your decision-making and task performance were monitored by "the experimenter"?			1	1	0
e11	Perception of being monitored by somebody (PGG w/ punishment )		In the task, did you think that your decision-making and task performance were monitored by "somebody"?			1	1	0
e12	Perception of being monitored by God (PGG w/ punishment )		In the task, did you think that your decision-making and task performance were monitored by "supernatural beings such as God and Buddha"?			1	1	0
e13	Perception of being monitored by the other participants (Individual tasks )	Let me ask you about the individual tasks.	In the task, did you think that your decision-making and task performance were monitored by "other experiment participants"?			1	0	1
e14	Perception of being monitored by the experimenter (Individual tasks )		In the task, did you think that your decision-making and task performance were monitored by "the experimenter"?			1	0	1
e15	Perception of being monitored by somebody (Individual tasks )		In the task, did you think that your decision-making and task performance were monitored by "somebody"?			1	0	1
e16	Perception of being monitored by God (Individual tasks )		In the task, did you think that your decision-making and task performance were monitored by "supernatural beings such as God and Buddha"?			1	0	1
e17	Enjoyment (PGG w/ punishment)	Let me ask you about group task without punishment.	Did you enjoy the task?			1	1	0
e18	Desire to do more (PGG w/ punishment)		Did you want to do more of this task?			1	1	0
e19	Desire to outsmart (PGG w/ punishment)		When you were doing this task, were you thinking of outsmarting the other participants?			1	1	0
e20	Desire to get money (PGG w/ punishment)		Did you want to get as much reward as you could while doing this task?			1	1	0
e21	Desire to do more even without moretary incentive (PGG w/ punishment)		Would you like to do more of this task, even if you have no monetary rewards?			1	1	0
e22	Enjoyment (PGG w/o punishment)	Let me ask you about group task without punishment.	Did you enjoy the task?			1	1	0
e23	Desire to do more (PGG w/o punishment)		Did you want to do more of this task?			1	1	0
e24	Desire to outsmart (PGG w/o punishment)		When you were doing this task, were you thinking of outsmarting the other participants?			1	1	0
e25	Desire to get money (PGG w/o punishment)		Did you want to get as much reward as you could while doing this task?			1	1	0
e26	Desire to do more even without moretary incentive (PGG w/o punishment)		Would you like to do more of this task, even if you have no monetary rewards?			1	1	0
e27	Enjoyment (Anagram)	Let me ask you about the anagram task.	Did you enjoy the task?			1	0	1
e28	Desire to do more (Anagram)		Did you want to do more of this task?			1	0	1
e29	Desire to outsmart (Anagram)		Did you think about skipping when you were doing this task?			1	0	1
e30	Desire to get money (Anagram)		Did you want to get as much reward as you could while doing this task?			1	0	1
e31	Desire to do more even without moretary incentive (Anagram)		Would you like to do more of this task, even if you have no monetary rewards?			1	0	1
e32	Enjoyment (Inverse-anagram)	Let me ask you about the Inverse-anagram task.	Did you enjoy the task?			1	0	1
e33	Desire to do more (Inverse-anagram)		Did you want to do more of this task?			1	0	1
e34	Desire to outsmart (Inverse-anagram)		Did you think about skipping when you were doing this task?			1	0	1
e35	Desire to get money (Inverse-anagram)		Did you want to get as much reward as you could while doing this task?			1	0	1
e36	Desire to do more even without moretary incentive (Inverse-anagram)		Would you like to do more of this task, even if you have no monetary rewards?			1	0	1
e37	Enjoyment (Remote association)	Let me ask you about the remote association task.	Did you enjoy the task?			1	0	1
e38	Desire to do more (Remote association)		Did you want to do more of this task?			1	0	1
e39	Desire to outsmart (Remote association)		Did you think about skipping when you were doing this task?			1	0	1
e40	Desire to get money (Remote association)		Did you want to get as much reward as you could while doing this task?			1	0	1
e41	Desire to do more even without moretary incentive (Remote association)		Would you like to do more of this task, even if you have no monetary rewards?			1	0	1
i1	STAI-A-State 1	We would like to ask you about yourself.	I feel rested	1. Not at all, 2. Somewhat, 3Moderately so,4. Very much so		1	1	1	Original version: Marteau, T. M., & Bekker, H. (1992). The development of a six‐item short‐form of the state scale of the Spielberger State—Trait Anxiety Inventory (STAI). British journal of clinical Psychology, 31(3), 301-306. Japanese version: Koizumi, N, Fujita, D., Ninomiya, R., & Nakamoto, N. (1998). ScreeningTest by StatisticallyReducing the (STAI)Items Number ofthe State-TraitAnxiety Inven…
i2	STAI-A-State 2		I am jittery		*	1	1	1
i3	STAI-A-State 3		I fee comfortable			1	1	1
i4	STAI-A-State 4		I feel anxious		*	1	1	1
i5	STAI-A-State 5		I fee l secure			1	1	1
i6	General trust 1		Most people are trustworthy.	1. Disagree strongly, 2. Disagree moderately, 3. Neither agree nor disagree,4. Agree moderately, 5. Agree strongly		1	1	1	Original and Japanese version: Yamagishi, T. & Yamagishi, M. (1994). Trust and commitment in the United States and Japan. Motivation and Emotion, 18, 129-166.
i7	General trust 2		Most people will respond in kind when they are trusted by others.			1	1	1
i8	General trust 3		Most people are trustful of others.			1	1	1
i9	General trust 4		Most people are basically honest.			1	1	1
i10	General trust 5		I am trustful.			1	1	1
i11	Extraversion 1	Choose from "disagree strongly" to "agree strongly" for how well the following apply to you. Please evaluate how well the whole sentence applies to you overall.	I see myself as: Extraverted, enthusiastic.	1. Disagree strongly, 2. Disagree moderately, 3. Disagree a little, 4. Neither agree nor disagree, 5. Agree a little, 6. Agree moderately, 7. Agree strongly		0	1	1	Original version: Gosling, S. D., Rentfrow, P. J., & Swann, W. B., Jr. (2003). A very brief measure of the Big-Five personality domains. Journal of Research in Personality, 37, 504-528. Japanese version: Oshio, A., Abe, S., Cutrone, P., & Gosling, S. D. (2014). Further validity of the Japanese version of the Ten Item. Personality Inventory (TIPI-J): Cross-language evidence for content validity. J…
i12	Agreeableness 1		I see myself as: Critical, quarrelsome.		*	0	1	1
i13	Conscientiousness 1		I see myself as: Dependable, self-disciplined.			0	1	1
i14	Neuroticism 1		I see myself as: Anxious, easily upset.			0	1	1
i15	Openness 1		I see myself as: Open to new experiences, complex.			0	1	1
i16	Extraversion 2		I see myself as: Reserved, quiet		*	0	1	1
i17	Agreeableness 2		I see myself as: Sympathetic, warm.			0	1	1
i18	Conscientiousness 2		I see myself as: Disorganized, careless.		*	0	1	1
i19	Neuroticism 2		I see myself as: Calm, emotionally stable.		*	0	1	1
i20	Openness 2		I see myself as: Conventional, uncreative.		*	0	1	1
s1	SVO1					1	1	1	Murphy RO, Ackermann KA, Handgraaf M. Measuring social value orientation. Judgm Decis Mak. 2011; 6(8): 771-81. http://dx.doi.org/10.2139/ssrn.1804189. The program(The authors translated it into Japanese): https://github.com/dimaba/svotree
s2	SVO2					1	1	1
s3	SVO3					1	1	1
s4	SVO4					1	1	1
s5	SVO5					1	1	1
s6	SVO6					1	1	1
s7	SVO angle					1	1	1
s8	SVO classification					1	1	1
d1	gender	We would like to ask you about yourself.	What's your gender?	０:female 1:Male, 3: N/A		1	1	1
d2	age		What's your age?			1	1	1
d3	Education		Please select the school you last graduated or completed from below.	1.Junior high school(graduated), 2. High school(leave),3. High school(graduated), 4. Junior college/Technical college, 5. Junior college/Technical college (graduated), 6. University(leave), 7. University(graduated), 8. Graduate school master’s course(leave), 9. Graduate school master’s course(graduated), 10. Graduate school doctoral course(leave), 11. Graduate school doctoral course(graduated), .…		0	1	1
d4	Income		Please select the following as your current yearly income (including salary, pension, and all other income).	0. 0 Yen, ,1. 1 yen - 2 million yen, ,2. 2–4 million yen, ,3. 4–6 million yen, ,4. 6–8 million yen, ,5. 8–10 million yen, ,6. 10–12 million yen, ,7. 12–15 million yen, ,8. 15–20 million yen, ,9. More than 20 million yen, , N/A,		0	1	1
d5	Family income		Please select the following as your current annual household income (you and your family members' salary, pension, and all other income combined).			0	1	1
d6	Marriage		What is your marital status?	1. Single, 2. Married, . N/A		0	1	1
d7	Child		Do you have a child/children?	0. Having No child, 1. Having child(ren)		0	1	1

## Sheet: items of individual tasks
Anagram task		Question	Correct answer		Inverse-anagram task		Question	Correct answer	Remote association task		Question	Correct answer
	Trial Question 1	ふうつりた	うりふたつ			Trial Question 1	はちあわせ(31524)	ちわはせあ		Trial Question 1	「物」「私」「炊」	事
	Trial Question 2	まりひつな	ひなまつり			Trial Question 2	みかいはつ(24153)	いみつかは		Trial Question 2	「他」「愛」「鎖」	国
	The first half questions	あひりとた	ひとあたり			The first half questions	おすそわけ(31524)	すわおけそ		The first half questions	「専」「入」「祈」	念
	The first half questions	んいふめせ	ふせんめい			The first half questions	ひとむかし(42513)	かとしひむ		The first half questions	「短」「延」「使」	命
	The first half questions	ときこゆお	ゆきおとこ			The first half questions	さきまわり(31524)	きわさりま		The first half questions	「話」「技」「療」	法
	The first half questions	あすしなら	すなあらし			The first half questions	とりあわせ(35142)	あせとわり		The first half questions	「果」「食」「皮」	肉
	The first half questions	ひかえみと	かみひとえ			The first half questions	ところてん(31524)	こてとんろ		The first half questions	「愛」「必」「秒」	読
	The first half questions	おなゆんき	ゆきおんな			The first half questions	つきあかり(31524)	きかつりあ		The first half questions	「労」「火」「願」	力
	The first half questions	ろんうきた	きんたろう			The first half questions	くちなおし(42513)	おちしくな		The first half questions	「決」「予」「割」	算
	The first half questions	まりゆつき	ゆきまつり			The first half questions	ひこうかい(35142)	ういひかこ		The first half questions	「打」「欠」「始」	点
	The first half questions	ついめかし	めしつかい			The first half questions	いろおとこ(24153)	おいころと		The first half questions	「一」「弱」「凄」	味
	The first half questions	ひたいまろ	たまひろい			The first half questions	ふとうめい(24153)	うふいとめ		The first half questions	「解」「釈」「週」	明
	The first half questions	とかひみつ	ひとつかみ			The first half questions	あきまつり(31524)	きつありま		The first half questions	「巨」「個」「抗」	体
	The first half questions	にてんふき	ふてきにん			The first half questions	まけいくさ(24153)	いまさけく		The first half questions	「品」「指」「踏」	切
	The first half questions	ありほかし	ほしあかり			The first half questions	おにやんま(31524)	にんおまや		The first half questions	「検」「設」「喚」	問
	The first half questions	みきおつす	おすみつき			The first half questions	こうたいし(42513)	いうしこた		The first half questions	「極」「湿」「窮」	地
	The first half questions	せかふくい	ふせいかく			The first half questions	あおにさい(31524)	おさあいに		The first half questions	「予」「婚」「冬」	期
	The first half questions	きえゆりか	ゆきかえり			The first half questions	きねんさい(35142)	んいきさね		The first half questions	「丸」「素」「燃」	焼
	The first half questions	んうそすい	そいんすう			The first half questions	こうはんい(31524)	うんこいは		The first half questions	「弱」「防」「靴」	音
	The first half questions	ほめたんう	たほうめん			The first half questions	いきうつし(24153)	ういしきつ		The first half questions	「遠」「見」「抽」	出
	The second half questions	まとしおわ	とおまわし			The first half questions	かたつむり(31524)	たむかりつ		The first half questions	「突」「自」「挑」	発
	The second half questions	わりつたな	つなわたり			The first half questions	ふしあわせ(24153)	あふせしわ		The first half questions	「未」「断」「漠」	然
	The second half questions	いふつせり	ふせいりつ			The first half questions	おとあわせ(31524)	とわおせあ		The second half questions	「伝」「到」「舶」	来
	The second half questions	わらしさま	さらまわし			The first half questions	えこひいき(24153)	ひえきこい		The second half questions	「製」「構」「指」	図
	The second half questions	んしうての	してんのう			The first half questions	ひとさらい(42513)	らといひさ		The second half questions	「輸」「混」「止」	血
	The second half questions	こやうおふ	おやふこう			The first half questions	ひきかえし(35142)	かしひえき		The second half questions	「適」「見」「談」	合
	The second half questions	るわさしま	さるまわし			The first half questions	かりんとう(31524)	りとかうん		The second half questions	「分」「種」「障」	子
	The second half questions	いみつかけ	みかいけつ			The first half questions	まえのめり(31524)	えめまりの		The second half questions	「横」「縦」「著」	書
	The second half questions	みかりおし	かおみしり			The first half questions	ひとなかせ(31524)	とかひせな		The second half questions	「停」「廃」「拍」	車
	The second half questions	にかんみく	みかくにん			The first half questions	ふかくてい(35142)	くいふてか		The second half questions	「極」「筋」「報」	道
	The second half questions	あまいたし	いしあたま			The first half questions	てれかくし(42513)	くれしてか		The second half questions	「王」「男」「派」	手
	The second half questions	とはりやち	はやとちり			The first half questions	なまはんか(31524)	まんなかは		The second half questions	「空」「昼」「以」	前
	The second half questions	らわかりま	からまわり			The first half questions	こうねんき(42513)	んうきこね		The second half questions	「仕」「夕」「県」	立
	The second half questions	さしねまつ	ねつさまし			The first half questions	やくはらい(42513)	らくいやは		The second half questions	「鑑」「決」「告」	別
	The second half questions	しけみまお	まけおしみ			The first half questions	たちくらみ(24153)	くたみちら		The second half questions	「洋」「昼」「眉」	間
	The second half questions	もおのけり	けおりもの			The first half questions	いきわかれ(42513)	かきれいわ		The second half questions	「邦」「名」「企」	画
	The second half questions	うくにさも	にもうさく			The first half questions	たこくせき(42513)	せこきたく		The second half questions	「早」「同」「稼」	業
	The second half questions	さふうくよ	ふくさよう			The first half questions	ふくとしん(31524)	くしふんと		The second half questions	「廃」「放」「貯」	水
						The first half questions	なまけもの(31524)	まもなのけ		The second half questions	「無」「御」「抹」	茶
						The first half questions	こわれもの(35142)	れのこもわ		The second half questions	「苦」「感」「疑」	心
						The first half questions	とおまわり(42513)	わおりとま		The second half questions	「軍」「集」「案」	配
						The first half questions	ひこくみん(35142)	くんひみこ		The second half questions	「文」「在」「暑」	中
						The first half questions	あれもよう(35142)	もうあよれ
						The first half questions	おひとよし(35142)	としおよひ
						The first half questions	くさむしり(42513)	しさりくむ
						The first half questions	たちまわり(24153)	またりちわ
						The first half questions	おきにいり(35142)	にりおいき
						The first half questions	うんまかせ(24153)	まうせんか
						The first half questions	さかうらみ(31524)	からさみう
						The first half questions	むこようし(31524)	こうむしよ
						The first half questions	てつあれい(42513)	れついてあ
						The first half questions	こかんせつ(35142)	んつこせか
						The first half questions	なきおとし(31524)	きとなしお
						The first half questions	ほうせんか(31524)	うんほかせ
						The second half questions	あかんたい(42513)	たかいあん
						The second half questions	そとまわり(42513)	わとりそま
						The second half questions	ひなあられ(42513)	らなれひあ
						The second half questions	むていこう(42513)	こてうむい
						The second half questions	つめあわせ(24153)	あつせめわ
						The second half questions	こうのとり(31524)	うとこりの
						The second half questions	そのむかし(42513)	かのしそむ
						The second half questions	あめおんな(42513)	んめなあお
						The second half questions	こしまわり(35142)	まりこわし
						The second half questions	もちあわせ(24153)	あもせちわ
						The second half questions	ふてきとう(31524)	てとふうき
						The second half questions	はかまいり(35142)	まりはいか
						The second half questions	きたまくら(42513)	くたらきま
						The second half questions	うすあかり(31524)	すかうりあ
						The second half questions	けんとうし(35142)	としけうん
						The second half questions	うちこわし(31524)	ちわうしこ
						The second half questions	おひなさま(35142)	なまおさひ
						The second half questions	おてんきや(35142)	んやおきて
						The second half questions	かくせいき(31524)	くいかきせ
						The second half questions	たねあかし(35142)	あしたかね
						The second half questions	ものわかれ(35142)	われもかの
						The second half questions	ひとつまみ(24153)	つひみとま
						The second half questions	あめおとこ(24153)	おあこめと
						The second half questions	ふしんせつ(42513)	せしつふん
						The second half questions	やけのはら(42513)	はけらやの
						The second half questions	かおあわせ(35142)	あせかわお
						The second half questions	かみはんき(31524)	みんかきは
						The second half questions	うけこたえ(24153)	こうえけた
						The second half questions	まにあわせ(42513)	わにせまあ
						The second half questions	はんさよう(24153)	さはうんよ
						The second half questions	まちあかり(31524)	ちかまりあ
						The second half questions	なきわらい(31524)	きらないわ
						The second half questions	うけわたし(35142)	わしうたけ
						The second half questions	みやまいり(35142)	まりみいや
						The second half questions	そうあたり(42513)	たうりそあ
						The second half questions	ふつりあい(35142)	りいふあつ
						The second half questions	なつみかん(42513)	かつんなみ
						The second half questions	きりかえし(24153)	かきしりえ
						The second half questions	なかやすみ(24153)	やなみかす
						The second half questions	なきねいり(35142)	ねりないき
						The second half questions	はやうまれ(35142)	うれはまや
						The second half questions	つちけむり(42513)	むちりつけ
						The second half questions	まてんろう(24153)	んまうてろ
						The second half questions	こなまいき(42513)	いなきこま
						The second half questions	むいちもん(24153)	ちむんいも
						The second half questions	かたおもい(42513)	もたいかお
						The second half questions	すなけむり(31524)	なむすりけ
						The second half questions	おひめさま(24153)	めおまひさ
						The second half questions	たもくてき(35142)	くきたても
						The second half questions	みかんせい(31524)	かせみいん
						The second half questions	ふせいこう(42513)	こせうふい
						The second half questions	ひこうしき(24153)	うひきこし

## Sheet: PGG data(Group level)
Group ID	1:Laboratory students, 2:online students, 3: Ycrowd participants	Lab-Student=1	Ycrowd=1	PGGw/oP Contribution 1	PGGw/oP Contribution 2	PGGw/oP Contribution 3	PGGw/oP Contribution 4	PGGw/oP Contribution 5	PGGw/oP Contribution 6	PGGw/oP Contribution 7	PGGw/oP Contribution 8	PGGw/oP Contribution 9	PGGw/oP Contribution 10	The average PGGw/oP contribution throughout 10 periods	PGGw/P Contribution 1	PGGw/P Contribution 2	PGGw/P Contribution 3	PGGw/P Contribution 4	PGGw/P Contribution 5	PGGw/P Contribution 6	PGGw/P Contribution 7	PGGw/P Contribution 8	PGGw/P Contribution 9	PGGw/P Contribution 10	The average PGGw/P contribution throughout 10 periods	PGGw/P Total of punishment use 1	PGGw/P Total of punishment use 2	PGGw/P Total of punishment use 3	PGGw/P Total of punishment use 4	PGGw/P Total of punishment use 5	PGGw/P Total of punishment use 6	PGGw/P Total of punishment use 7	PGGw/P Total of punishment use 8	PGGw/P Total of punishment use 9	PGGw/P Total of punishment use 10	The average PGGw/P total punishment use
1	1	1	0	13.3333	15	11.6667	10	8.66667	13.3333	13.3333	10.3333	7	6	10.8667	6.66667	8.33333	5	9	6	9	9.33333	8.33333	6.66667	8.33333	7.66667	2.66667	2.33333	1.33333	1.33333	0.666667	0.333333	2.33333	2	3	2.66667	1.86667
2	1	1	0	7.66667	7.66667	8.33333	10	9.66667	9.66667	10	10.3333	11	11	9.53333	8.33333	10	9	10.3333	10.3333	10.3333	9.66667	10	10	10	9.8	0	0	0.666667	0	0	0	0	0.666667	0	0.333333	0.166667
3	1	1	0	17.6667	19.3333	20	20	20	20	20	20	20	10	18.7	13.6667	19	20	20	20	13.3333	20	20	16.6667	13.3333	17.6	3.66667	3.66667	0	0	0	6.66667	0	0	3.33333	3.33333	2.06667
4	1	1	0	8.33333	10	8.33333	5	0	3.33333	5	5	3.33333	3.33333	5.16667	3.33333	3.33333	3.33333	1.66667	6.66667	1.66667	0	0	0	0	2	0.333333	0.333333	0.333333	0.333333	0	0	0	0	0	1	0.233333
5	1	1	0	11.6667	12.3333	15	17.3333	17	16.6667	15	16	13.6667	10.3333	14.5	10	11	10	10	11.6667	15	15	14.6667	15.6667	12.3333	12.5333	0.666667	0.666667	0	0.666667	0	0	0	0.666667	0	0.666667	0.333333
6	1	1	0	12.3333	13	13.3333	13.3333	15	14.3333	13.6667	14	12	6.66667	12.7667	13.3333	13.3333	13.3333	13.3333	13.3333	11.6667	8.33333	11.6667	6.66667	6.66667	11.1667	0.333333	0.666667	0.666667	2	0.666667	2.33333	1	1.33333	1.66667	0	1.06667
7	1	1	0	3.33333	3.33333	0	0	0	0	0	0	0	0	0.666667	8.33333	12.3333	9.33333	9	9.33333	9.33333	9.33333	9	9.66667	7.66667	9.33333	2.33333	3	1.33333	1.33333	1	1	1	1.66667	1	1.66667	1.53333
8	1	1	0	5	4.33333	4.33333	3.33333	4.33333	3.66667	2.66667	1.66667	3.33333	5	3.76667	4.33333	3	3	1.66667	4.33333	2.33333	2.33333	4	1	3.66667	2.96667	1	0.666667	1.33333	0	1	1	0.666667	1	1	2.66667	1.03333
9	1	1	0	13.3333	13.3333	10.6667	13.3333	11.6667	10.3333	10	10	10	3.33333	10.6	8.33333	8	6.66667	3.33333	0	0	0	0	0	0	2.63333	5	3.33333	2.33333	2.66667	1.33333	4	0	0	0.333333	0.666667	1.96667
10	1	1	0	9.66667	4	4	8.66667	12.6667	15	11.6667	15	18.3333	13.3333	11.2333	9	4.33333	10	10	5.33333	14	14.6667	17	18.3333	11.3333	11.4	1.33333	1.66667	2.66667	2	5	3.33333	3	5	4.33333	6.66667	3.5
11	1	1	0	8.66667	5.33333	4.66667	0	0	0	0	0	0	0	1.86667	3.33333	6.66667	6.66667	8.33333	10.3333	8.66667	10.6667	11	9	3.33333	7.8	1.66667	1.66667	3	1.33333	1	2	1	0.666667	0.333333	0.666667	1.33333
12	1	1	0	13.3333	16.6667	17.3333	16.6667	16.6667	16	15.3333	8.66667	3.33333	0	12.4	15	18.3333	20	20	20	20	20	20	20	13.3333	18.6667	1	0.333333	0	0	0	0	0	0	0	3.33333	0.466667
13	1	1	0	5	6.66667	8.33333	6.66667	5	3.33333	2.66667	6.66667	3.33333	1.66667	4.93333	5.66667	5.66667	6.66667	2.33333	5	5.66667	5	4	4	4.33333	4.83333	1	1	2.66667	2.66667	2	2	2.66667	2.33333	1.33333	2.33333	2
14	1	1	0	10.6667	13.3333	13.3333	16.6667	20	20	20	20	20	20	17.4	20	20	20	20	20	20	20	20	20	20	20	0	0	0	0	0	0	0	0	0	0	0
15	1	1	0	9.66667	5.66667	0.333333	1.66667	8	8.66667	3.33333	1.66667	3.33333	0	4.23333	11	11	9	13	16	17	12.3333	12	11.6667	9.66667	12.2667	2	1.66667	4.33333	0	0.333333	1	2.66667	0.666667	1.33333	0	1.4
16	1	1	0	10	8.33333	7.33333	11.3333	14.3333	17.6667	17	11.6667	10	11	11.8667	10	10	5.33333	9	14.3333	15	8	6.66667	8.33333	5	9.16667	0.666667	2	1.66667	0.666667	2	1.33333	2.33333	2.33333	2	1.66667	1.66667
17	2	0	0	15	18.3333	20	20	20	20	20	20	13.3333	6.66667	17.3333	18.3333	20	20	20	20	20	20	20	20	13.3333	19.1667	0	0	0	0	0	0	0	0	0	1.66667	0.166667
18	2	0	0	11.6667	18.3333	20	20	20	20	20	20	13.3333	6.66667	17	5	5.33333	8.33333	16.6667	18.3333	20	20	20	13.3333	16.6667	14.3667	3.66667	5.66667	3.33333	0.666667	0.333333	0	0	0	5	1.66667	2.03333
19	2	0	0	11.6667	15	16.6667	17.6667	18.6667	19.6667	20	20	20	18.3333	17.7667	14.3333	16	17	17.6667	18.6667	19.3333	20	20	20	20	18.3	0	0	0	0	0	0	0	0	0	0	0
20	2	0	0	13.3333	16.6667	18.3333	20	20	20	20	20	20	13.3333	18.1667	11.6667	16.6667	16.6667	20	20	20	20	20	20	20	18.5	0	0	0	0	0	0	0	0	0	0	0
21	2	0	0	9	6.33333	8	8.33333	7.66667	6.66667	4	4.33333	3	1	5.83333	5	4.33333	1.66667	3.33333	5.66667	3.33333	1.33333	4.33333	2	3.66667	3.46667	3.33333	2.66667	2.66667	3	3.33333	3.66667	0.666667	6	3	4.66667	3.3
22	2	0	0	7.66667	6.66667	5.66667	8.33333	6.66667	6.66667	1	0	1.66667	0	4.43333	0	4	1.33333	1.33333	0.333333	2	2.33333	1.33333	1	0.666667	1.43333	3.33333	4.33333	0.333333	2.66667	0.666667	4	1.66667	1	1	0	1.9
23	2	0	0	11.6667	13.3333	15	17.3333	17.6667	19	19.6667	20	19.6667	13	16.6333	11.6667	15.3333	12.6667	16	17.3333	18.6667	13.3333	11.6667	14	8	13.8667	1.33333	1	1.33333	0	0.333333	0	4	0.333333	0.333333	2	1.06667
24	2	0	0	8.33333	8.33333	7.66667	9.33333	6	9.33333	6	5	4	6.33333	7.03333	6.66667	2	7.33333	10.6667	9.33333	14.6667	9.66667	14.6667	14	10.3333	9.93333	2.66667	4.33333	2.66667	5	5.33333	5	3	4.66667	4.66667	4	4.13333
25	2	0	0	10	15	16.6667	20	18.3333	20	20	20	20	6.66667	16.6667	10	13.3333	15	18.3333	20	20	18.3333	13.3333	13.3333	13.3333	15.5	0	0	0	0	0	0	0	0	3.33333	3.33333	0.666667
26	2	0	0	9	5.33333	3.33333	1.66667	0.666667	3	5	7	6.33333	3.33333	4.46667	1.33333	0.666667	0.333333	0.333333	0.333333	0	0	0	0.333333	0	0.333333	0.666667	1	0.666667	0.666667	1	0.666667	1.33333	1.33333	1	0.666667	0.9
27	2	0	0	11.6667	10	10	10	5	0	0	0	0	0	4.66667	6.66667	3.33333	3.33333	3.33333	6.66667	10	10	10	10	10	7.33333	3.33333	3	4	3.33333	3	0	0	0	0	0	1.66667
28	2	0	0	16.3333	19.3333	19	19.3333	20	19.6667	19.3333	18.6667	18.3333	3.33333	17.3333	8	4	3.33333	0	0	0	0	0	0	0	1.53333	5	0.666667	0	0	0	0	0	0	0	0	0.566667
29	2	0	0	10	13.3333	10	15	10	10	6.66667	11.3333	3.66667	3.33333	9.33333	6.66667	10	13.3333	6.66667	3.33333	2.66667	3.66667	1.66667	3.33333	3.33333	5.46667	4	5	5.66667	3.33333	0	0.666667	0	1	1	1	2.16667
30	2	0	0	7.66667	8.33333	3.66667	3.66667	1.66667	2	3.33333	0.666667	0	0	3.1	5	6	6.66667	4.66667	1.66667	1.66667	2.33333	0.666667	0.666667	0.666667	3	3	5.66667	9	5.33333	0.666667	0.666667	0.666667	3.33333	3.33333	3.33333	3.5
31	2	0	0	15	14.6667	12.6667	11.6667	9	9.33333	8.66667	6.66667	6.66667	0.666667	9.5	15	18.3333	19.3333	15.3333	18.3333	18	19	18.6667	18.3333	8	16.8333	5	3	3.33333	7	1.33333	2.33333	2	2.66667	1.66667	1	2.93333
32	2	0	0	15	13.3333	14.6667	13	12	13	9.66667	10.6667	10	9	12.0333	10	10.6667	8.33333	9	11	10.6667	10	8.66667	10.3333	9	9.76667	2.66667	1.33333	2.33333	4.33333	0.666667	0	0.333333	1	0.666667	0.666667	1.4
33	2	0	0	11.6667	10	10	8.33333	3.33333	1.66667	1.66667	0.666667	0	0	4.73333	5	6.66667	5.66667	3.66667	5.66667	5.33333	5.33333	5.33333	4.33333	5.33333	5.23333	2.66667	0.666667	1.33333	4.33333	2.33333	1.66667	4.33333	2.66667	4	5.33333	2.93333
34	3	0	1	13.3333	16.6667	20	13.3333	16.6667	16.6667	18.3333	13.3333	10	10	14.8333	9.33333	8.33333	10	6.66667	6.66667	1.66667	1.66667	0	10	3.33333	5.76667	1.33333	0	1.66667	1.66667	0	0	0.666667	0	0	1.33333	0.666667
35	3	0	1	13.6667	16.6667	11.6667	10.3333	9	5.66667	3.33333	2.66667	1.33333	3.66667	7.8	4.33333	5.33333	3.66667	3.66667	2.66667	5.33333	3.66667	10	5	5	4.86667	2.66667	1.33333	1	1.33333	0	0	0.666667	0.666667	0.333333	0.666667	0.866667
36	3	0	1	8.33333	6.66667	8.33333	6	5	10	3.33333	4.66667	4.66667	10	6.7	4.33333	3.33333	1.66667	3.33333	7	7	11.6667	3.33333	4	4	4.96667	2.33333	0.666667	4	3.33333	5	3.33333	3.33333	3.66667	4	4.33333	3.4
37	3	0	1	1.66667	0	0	0	0	0	0	0	0	0	0.166667	0.666667	0	0	0	0	0	0	0	0	0	0.0666667	0.333333	0	0	0	0	0	0	0	0	0	0.0333333
38	3	0	1	10	11.6667	13.3333	11.6667	11.6667	10	6.66667	3.33333	6.66667	0	8.5	3.33333	0	0	1.66667	0	0	0	0	0	6.66667	1.16667	3.33333	3.33333	3.33333	0	0	1.66667	0	0	0	3.33333	1.5
39	3	0	1	13.3333	11.6667	3.33333	8.33333	5.33333	3.33333	3.33333	3.33333	8.33333	2.33333	6.26667	2.66667	1.66667	5.33333	2.33333	1.66667	3.33333	3.33333	3	2.66667	2.66667	2.86667	2	0	4	1.33333	0	0	3	2.66667	0	1	1.4
40	3	0	1	20	20	20	13.3333	13.3333	13.3333	16.6667	16.6667	16.6667	13.3333	16.3333	13.3333	13.3333	20	20	20	20	20	20	20	20	18.6667	5.33333	10	3.33333	3.33333	7.33333	3.33333	6.66667	3.33333	3.33333	6.66667	5.26667
41	3	0	1	10.6667	11	7.66667	9	10	11.6667	13.6667	11.6667	9.66667	6.66667	10.1667	7	7.66667	4	5.66667	2.66667	4.33333	3.33333	3.66667	6	7.66667	5.2	0.666667	1.33333	0.333333	1.33333	1	0.333333	0	0	0.333333	0.666667	0.6
42	3	0	1	5	3.33333	0	2	1	3.33333	1	1.66667	0	0	1.73333	3.33333	3.33333	1.66667	1	0	0	0	0	0	0	0.933333	0	0	0	0	0	0	0	0	0	0	0
43	3	0	1	9.33333	3.33333	2.33333	1.66667	6.66667	6	9	12.6667	10	7.66667	6.86667	5.66667	5	3.33333	7.33333	6.66667	7.33333	11.6667	8.66667	9.33333	9	7.4	1	0.666667	2.33333	2.66667	0.666667	0	0	0	0	0	0.733333
44	3	0	1	6.66667	10	10	10	8.33333	6.66667	8.33333	5.66667	5	3.33333	7.4	1.66667	0.333333	0.666667	1	0	0.666667	0	0	0	0	0.433333	1.66667	1	1.33333	1.66667	0.666667	1	0.666667	0.666667	0.666667	0.666667	1
45	3	0	1	5	0.333333	0	0	6.66667	0.333333	0	0	0	3.33333	1.56667	0.666667	1.33333	3.33333	1.66667	0.333333	0	0	0	0	3.33333	1.06667	4.66667	2.66667	4.66667	0.333333	3.33333	0	0	0	0	3.33333	1.9
46	3	0	1	6.66667	6.66667	6.66667	0	0	0	0	0	0	0	2	0	0.333333	0.333333	0.333333	0.333333	0.666667	0.333333	0.333333	0.333333	0.333333	0.333333	0	0	0	0	0	0	0	0	0	0	0
47	3	0	1	10.3333	5.66667	4.66667	1.66667	0.333333	0	0	0	0	0	2.26667	1.66667	1	0	0	0	0	0	0	0	0	0.266667	2.66667	0	0	0	0	0	0	0	0	0	0.266667
48	3	0	1	3.33333	3.33333	0	0	1.66667	3.33333	1.66667	0	0	0	1.33333	0	0	0	0	1.66667	1.66667	0	0	1.66667	1.66667	0.666667	0	0	0	0	0	0	0	0	0	0	0
49	3	0	1	15	16.6667	20	20	20	18.3333	18.3333	16.6667	16.6667	8.33333	17	10	11.6667	11.6667	15	15	10	11.6667	20	11.6667	1.66667	11.8333	5	6.66667	6.66667	3.33333	3.33333	3.33333	6.66667	3.33333	5	3.33333	4.66667
50	3	0	1	1.66667	2	0	0	6.66667	10	6.66667	8.33333	10.3333	7	5.26667	6.66667	6.66667	8.33333	6.66667	6.66667	6.66667	6.66667	7.33333	0.666667	6.66667	6.3	0	0	0	0	0	0	0	0.666667	0	0	0.0666667
51	3	0	1	16.6667	6.66667	10	13.3333	8.33333	10	6.66667	0	6.66667	0	7.83333	0	1.66667	1.66667	0	3.33333	1.66667	3.33333	1.66667	0	0	1.33333	1.33333	3.33333	3.33333	3.33333	1.66667	1.33333	1.66667	1.66667	5.33333	6.66667	2.96667
52	3	0	1	6.66667	3.33333	3.33333	0.666667	0.666667	1.33333	3.33333	0.666667	0	0.666667	2.06667	0	0	0	0	0	0	0	0	0	0	0	0	0	0	0	0	0	0	0	0	0	0
53	3	0	1	13.3333	11.6667	11.6667	13	15	15	14	8.33333	3.33333	0	10.5333	10	10	10	11.6667	12.3333	13.3333	11.6667	9	9	10	10.7	0.333333	2	0.333333	0	0	0	0	0	0	0	0.266667
54	3	0	1	8.33333	11.6667	10	14	15	15	13.3333	11.6667	10	8.33333	11.7333	6.66667	8.33333	10	10	10	10	10	10	11.6667	10	9.66667	0.333333	0.333333	0	0	0	0	0	0	0	0	0.0666667
